# Supplementary material for: Marsupial tammar wallaby delivers milk bioactives to altricial pouch young to support lung development
Source: Mech Dev. 2016 Nov;142:22–9. doi: 10.1016/j.mod.2016.08.004 (PMC5161226; doi:10.1016/j.mod.2016.08.004)
Supplement: Supplementary Table S1 — Table detailing the list of proteins significantly identified from LC-MS/MS analysis and the list of proteins reported in pie chart. [file mmc1.xlsx]

## Sheet: Day 20
Ensembl Gene ID	Ensembl Transcript ID	Ensembl Protein ID	Associated Gene Name
ENSMEUG00000000014	ENSMEUT00000000014	ENSMEUP00000000014	CP
ENSMEUG00000000418	ENSMEUT00000000463	ENSMEUP00000000425	SMG1
ENSMEUG00000000485	ENSMEUT00000000480	ENSMEUP00000000441
ENSMEUG00000000553	ENSMEUT00000000557	ENSMEUP00000000510	FAM20A
ENSMEUG00000000573	ENSMEUT00000000571	ENSMEUP00000000523	SERPINI1
ENSMEUG00000000622	ENSMEUT00000000615	ENSMEUP00000000564	GOSR2
ENSMEUG00000000673	ENSMEUT00000000672	ENSMEUP00000000620	HIST1H2AD
ENSMEUG00000000691	ENSMEUT00000000689	ENSMEUP00000000635
ENSMEUG00000000842	ENSMEUT00000000838	ENSMEUP00000000774	DNAJB11
ENSMEUG00000000915	ENSMEUT00000000913	ENSMEUP00000000843	HP1
ENSMEUG00000000926	ENSMEUT00000000933	ENSMEUP00000000858	DNAJC3
ENSMEUG00000000956	ENSMEUT00000000956	ENSMEUP00000000879	PRDX5
ENSMEUG00000000979	ENSMEUT00000000977	ENSMEUP00000000899	FKBP2
ENSMEUG00000001015	ENSMEUT00000001013	ENSMEUP00000000933	ARF4
ENSMEUG00000001019	ENSMEUT00000001015	ENSMEUP00000000935	CTSB
ENSMEUG00000001076	ENSMEUT00000001075	ENSMEUP00000000989	DAG1
ENSMEUG00000001081	ENSMEUT00000001081	ENSMEUP00000000995	AADAC
ENSMEUG00000001118	ENSMEUT00000001117	ENSMEUP00000001026	SERPIND1
ENSMEUG00000001141	ENSMEUT00000001145	ENSMEUP00000001052	KRT24
ENSMEUG00000001179	ENSMEUT00000001167	ENSMEUP00000001072	AKR1A1
ENSMEUG00000001187	ENSMEUT00000001202	ENSMEUP00000001106	CNTN3
ENSMEUG00000001211	ENSMEUT00000001222	ENSMEUP00000001121	PDIA3
ENSMEUG00000001254	ENSMEUT00000001265	ENSMEUP00000001160	HEXA
ENSMEUG00000001335	ENSMEUT00000001356	ENSMEUP00000001243	PALB2
ENSMEUG00000001367	ENSMEUT00000001369	ENSMEUP00000001254	HIST1H4F
ENSMEUG00000001438	ENSMEUT00000001452	ENSMEUP00000001329	GLG1
ENSMEUG00000001411	ENSMEUT00000001477	ENSMEUP00000001352	DNAH1
ENSMEUG00000001515	ENSMEUT00000001522	ENSMEUP00000001392	PREPL
ENSMEUG00000001577	ENSMEUT00000001589	ENSMEUP00000001448	SLC36A2
ENSMEUG00000001663	ENSMEUT00000001664	ENSMEUP00000001517	GNG12
ENSMEUG00000001759	ENSMEUT00000001764	ENSMEUP00000001608	IGFBPL1
ENSMEUG00000001848	ENSMEUT00000001851	ENSMEUP00000001686	KRT10
ENSMEUG00000001863	ENSMEUT00000001867	ENSMEUP00000001702	ST3GAL1
ENSMEUG00000001876	ENSMEUT00000001903	ENSMEUP00000001735	XDH
ENSMEUG00000001947	ENSMEUT00000001956	ENSMEUP00000001784
ENSMEUG00000002016	ENSMEUT00000002016	ENSMEUP00000001842	PPIA
ENSMEUG00000002177	ENSMEUT00000002181	ENSMEUP00000001987
ENSMEUG00000002563	ENSMEUT00000002592	ENSMEUP00000002363	LAMB1
ENSMEUG00000002759	ENSMEUT00000002768	ENSMEUP00000002522	LPL
ENSMEUG00000002838	ENSMEUT00000002848	ENSMEUP00000002593	PTEN
ENSMEUG00000002955	ENSMEUT00000002960	ENSMEUP00000002695
ENSMEUG00000002973	ENSMEUT00000002981	ENSMEUP00000002713
ENSMEUG00000002985	ENSMEUT00000002993	ENSMEUP00000002725	PPIB
ENSMEUG00000003016	ENSMEUT00000003028	ENSMEUP00000002756	KRT80
ENSMEUG00000003064	ENSMEUT00000003070	ENSMEUP00000002792	DAPK1
ENSMEUG00000003083	ENSMEUT00000003101	ENSMEUP00000002823	LAMC1
ENSMEUG00000003195	ENSMEUT00000003196	ENSMEUP00000002907	RBP1
ENSMEUG00000003223	ENSMEUT00000003230	ENSMEUP00000002939	SFN
ENSMEUG00000003380	ENSMEUT00000003391	ENSMEUP00000003086	GFAP
ENSMEUG00000003479	ENSMEUT00000003487	ENSMEUP00000003176	TAP1
ENSMEUG00000003538	ENSMEUT00000003542	ENSMEUP00000003227	ATP6AP2
ENSMEUG00000003543	ENSMEUT00000003556	ENSMEUP00000003240	TINAGL1
ENSMEUG00000003605	ENSMEUT00000003616	ENSMEUP00000003294	KRT12
ENSMEUG00000003658	ENSMEUT00000003677	ENSMEUP00000003351	ITIH2
ENSMEUG00000003731	ENSMEUT00000003744	ENSMEUP00000003407	CFI
ENSMEUG00000003757	ENSMEUT00000003764	ENSMEUP00000003424	EIF6
ENSMEUG00000004100	ENSMEUT00000004108	ENSMEUP00000003732	PRDX6
ENSMEUG00000004138	ENSMEUT00000004198	ENSMEUP00000003817	APOB
ENSMEUG00000004262	ENSMEUT00000004269	ENSMEUP00000003879	SERPINC1
ENSMEUG00000004297	ENSMEUT00000004321	ENSMEUP00000003926	ITIH1
ENSMEUG00000004313	ENSMEUT00000004323	ENSMEUP00000003927	CTSD
ENSMEUG00000004331	ENSMEUT00000004349	ENSMEUP00000003951	ITIH3
ENSMEUG00000004364	ENSMEUT00000004375	ENSMEUP00000003976	NUCB2
ENSMEUG00000004310	ENSMEUT00000004415	ENSMEUP00000004010
ENSMEUG00000004473	ENSMEUT00000004492	ENSMEUP00000004080	ADGRG6
ENSMEUG00000004503	ENSMEUT00000004526	ENSMEUP00000004113	HSP90B1
ENSMEUG00000004525	ENSMEUT00000004534	ENSMEUP00000004121	SDF4
ENSMEUG00000004533	ENSMEUT00000004537	ENSMEUP00000004124	ERP29
ENSMEUG00000004573	ENSMEUT00000004587	ENSMEUP00000004171	AMBP
ENSMEUG00000004609	ENSMEUT00000004625	ENSMEUP00000004206	GPS1
ENSMEUG00000004824	ENSMEUT00000004831	ENSMEUP00000004402	IGFBP5
ENSMEUG00000004863	ENSMEUT00000004909	ENSMEUP00000004475
ENSMEUG00000004982	ENSMEUT00000004989	ENSMEUP00000004549	PPT1
ENSMEUG00000005018	ENSMEUT00000005026	ENSMEUP00000004583	EEF1A2
ENSMEUG00000005072	ENSMEUT00000005077	ENSMEUP00000004631	ARF3
ENSMEUG00000005062	ENSMEUT00000005118	ENSMEUP00000004668	FN1
ENSMEUG00000005296	ENSMEUT00000005311	ENSMEUP00000004844	CDC42
ENSMEUG00000005343	ENSMEUT00000005356	ENSMEUP00000004882
ENSMEUG00000005368	ENSMEUT00000005380	ENSMEUP00000004904	HINT1
ENSMEUG00000005406	ENSMEUT00000005423	ENSMEUP00000004942
ENSMEUG00000005448	ENSMEUT00000005454	ENSMEUP00000004971	HBA
ENSMEUG00000005463	ENSMEUT00000005468	ENSMEUP00000004986	ACTG2
ENSMEUG00000005474	ENSMEUT00000005479	ENSMEUP00000004996	HSPA1A
ENSMEUG00000005535	ENSMEUT00000005541	ENSMEUP00000005049	VASN
ENSMEUG00000005562	ENSMEUT00000005570	ENSMEUP00000005076	LALBA
ENSMEUG00000005577	ENSMEUT00000005588	ENSMEUP00000005092	AGA
ENSMEUG00000005612	ENSMEUT00000005629	ENSMEUP00000005128	GP2
ENSMEUG00000005617	ENSMEUT00000005630	ENSMEUP00000005129	ITM2B
ENSMEUG00000005774	ENSMEUT00000005786	ENSMEUP00000005266	ACTC1
ENSMEUG00000005794	ENSMEUT00000005811	ENSMEUP00000005291
ENSMEUG00000005814	ENSMEUT00000005835	ENSMEUP00000005312	C9
ENSMEUG00000005946	ENSMEUT00000005965	ENSMEUP00000005434	KRT5
ENSMEUG00000006003	ENSMEUT00000006021	ENSMEUP00000005486
ENSMEUG00000006004	ENSMEUT00000006028	ENSMEUP00000005492	C2
ENSMEUG00000006022	ENSMEUT00000006041	ENSMEUP00000005503
ENSMEUG00000006029	ENSMEUT00000006055	ENSMEUP00000005515
ENSMEUG00000006258	ENSMEUT00000006310	ENSMEUP00000005749	C3
ENSMEUG00000006291	ENSMEUT00000006314	ENSMEUP00000005752	MYO18B
ENSMEUG00000006549	ENSMEUT00000006588	ENSMEUP00000005999	CHL1
ENSMEUG00000006756	ENSMEUT00000006766	ENSMEUP00000006159	LYZ
ENSMEUG00000006854	ENSMEUT00000006880	ENSMEUP00000006256	ATRN
ENSMEUG00000006906	ENSMEUT00000006923	ENSMEUP00000006296	FAM3C
ENSMEUG00000006941	ENSMEUT00000006956	ENSMEUP00000006327	PIGR
ENSMEUG00000007060	ENSMEUT00000007072	ENSMEUP00000006440	APOC3
ENSMEUG00000007081	ENSMEUT00000007116	ENSMEUP00000006481	PXDN
ENSMEUG00000007513	ENSMEUT00000007533	ENSMEUP00000006861	GNPTG
ENSMEUG00000007508	ENSMEUT00000007547	ENSMEUP00000006874	UGGT1
ENSMEUG00000007545	ENSMEUT00000007556	ENSMEUP00000006881
ENSMEUG00000007607	ENSMEUT00000007625	ENSMEUP00000006946
ENSMEUG00000007854	ENSMEUT00000007886	ENSMEUP00000007181	HEXB
ENSMEUG00000007869	ENSMEUT00000007905	ENSMEUP00000007199	HEPHL1
ENSMEUG00000007946	ENSMEUT00000007976	ENSMEUP00000007261	AMY1C
ENSMEUG00000008089	ENSMEUT00000008102	ENSMEUP00000007380	AMY1A
ENSMEUG00000008093	ENSMEUT00000008124	ENSMEUP00000007400	PLOD1
ENSMEUG00000008109	ENSMEUT00000008126	ENSMEUP00000007402	BTN1A1
ENSMEUG00000008309	ENSMEUT00000008336	ENSMEUP00000007600	VTN
ENSMEUG00000008383	ENSMEUT00000008406	ENSMEUP00000007664	KRT1
ENSMEUG00000008394	ENSMEUT00000008452	ENSMEUP00000007706	COL1A1
ENSMEUG00000008406	ENSMEUT00000008455	ENSMEUP00000007708	ARAP3
ENSMEUG00000008453	ENSMEUT00000008478	ENSMEUP00000007730	KRT84
ENSMEUG00000008486	ENSMEUT00000008506	ENSMEUP00000007754	PLIN2
ENSMEUG00000008594	ENSMEUT00000008609	ENSMEUP00000007846	ARHGDIA
ENSMEUG00000008619	ENSMEUT00000008635	ENSMEUP00000007868	RBP4
ENSMEUG00000008702	ENSMEUT00000008726	ENSMEUP00000007954	LIPG
ENSMEUG00000008782	ENSMEUT00000008814	ENSMEUP00000008031	KRT79
ENSMEUG00000008800	ENSMEUT00000008826	ENSMEUP00000008043	FBLN1
ENSMEUG00000008816	ENSMEUT00000008857	ENSMEUP00000008071	GANAB
ENSMEUG00000008861	ENSMEUT00000008898	ENSMEUP00000008105	CPD
ENSMEUG00000008917	ENSMEUT00000008937	ENSMEUP00000008141	RPS27A
ENSMEUG00000008947	ENSMEUT00000008980	ENSMEUP00000008180
ENSMEUG00000009066	ENSMEUT00000009130	ENSMEUP00000008314
ENSMEUG00000009152	ENSMEUT00000009193	ENSMEUP00000008373	GSN
ENSMEUG00000009175	ENSMEUT00000009205	ENSMEUP00000008385	CDH1
ENSMEUG00000009185	ENSMEUT00000009207	ENSMEUP00000008387	CHI3L1
ENSMEUG00000009314	ENSMEUT00000009346	ENSMEUP00000008509	AHSG
ENSMEUG00000009372	ENSMEUT00000009402	ENSMEUP00000008556
ENSMEUG00000009388	ENSMEUT00000009439	ENSMEUP00000008592	SYTL2
ENSMEUG00000009626	ENSMEUT00000009654	ENSMEUP00000008776	NAGA
ENSMEUG00000009863	ENSMEUT00000009896	ENSMEUP00000009000	IDH1
ENSMEUG00000009876	ENSMEUT00000009930	ENSMEUP00000009033	DSP
ENSMEUG00000009909	ENSMEUT00000009939	ENSMEUP00000009043	KRT75
ENSMEUG00000009956	ENSMEUT00000009983	ENSMEUP00000009081	KRT26
ENSMEUG00000009964	ENSMEUT00000010002	ENSMEUP00000009097	LGMN
ENSMEUG00000010023	ENSMEUT00000010046	ENSMEUP00000009139	APOA1
ENSMEUG00000010042	ENSMEUT00000010065	ENSMEUP00000009158	ST8SIA2
ENSMEUG00000010190	ENSMEUT00000010228	ENSMEUP00000009302	GPI
ENSMEUG00000010421	ENSMEUT00000010442	ENSMEUP00000009498	GM2A
ENSMEUG00000010699	ENSMEUT00000010722	ENSMEUP00000009755	HSPA2
ENSMEUG00000010714	ENSMEUT00000010744	ENSMEUP00000009775
ENSMEUG00000010775	ENSMEUT00000010804	ENSMEUP00000009828	DNASE2
ENSMEUG00000010780	ENSMEUT00000010810	ENSMEUP00000009834	EIF4A1
ENSMEUG00000010843	ENSMEUT00000010863	ENSMEUP00000009885	ACTA2
ENSMEUG00000010922	ENSMEUT00000010947	ENSMEUP00000009963	LCN2
ENSMEUG00000011093	ENSMEUT00000011120	ENSMEUP00000010115	CTSH
ENSMEUG00000011092	ENSMEUT00000011124	ENSMEUP00000010119
ENSMEUG00000011281	ENSMEUT00000011307	ENSMEUP00000010288	CHRNA6
ENSMEUG00000011284	ENSMEUT00000011308	ENSMEUP00000010289	APOA2
ENSMEUG00000011339	ENSMEUT00000011373	ENSMEUP00000010347	CD36
ENSMEUG00000011412	ENSMEUT00000011449	ENSMEUP00000010414	KRT2
ENSMEUG00000011438	ENSMEUT00000011472	ENSMEUP00000010433	ERP44
ENSMEUG00000011533	ENSMEUT00000011561	ENSMEUP00000010513	CLU
ENSMEUG00000011537	ENSMEUT00000011565	ENSMEUP00000010515
ENSMEUG00000011583	ENSMEUT00000011612	ENSMEUP00000010557
ENSMEUG00000011609	ENSMEUT00000011657	ENSMEUP00000010596	ST14
ENSMEUG00000011772	ENSMEUT00000011802	ENSMEUP00000010724	KRT77
ENSMEUG00000011789	ENSMEUT00000011821	ENSMEUP00000010739	GSTM3
ENSMEUG00000011829	ENSMEUT00000011853	ENSMEUP00000010768	APOD
ENSMEUG00000011846	ENSMEUT00000011866	ENSMEUP00000010780
ENSMEUG00000011942	ENSMEUT00000011981	ENSMEUP00000010885	LPO
ENSMEUG00000011961	ENSMEUT00000011987	ENSMEUP00000010890	CFD
ENSMEUG00000012115	ENSMEUT00000012146	ENSMEUP00000011036	PRSS22
ENSMEUG00000012147	ENSMEUT00000012203	ENSMEUP00000011092	ZNF628
ENSMEUG00000012172	ENSMEUT00000012208	ENSMEUP00000011097	SLC6A14
ENSMEUG00000012217	ENSMEUT00000012257	ENSMEUP00000011140	SH3PXD2A
ENSMEUG00000012316	ENSMEUT00000012362	ENSMEUP00000011236	F2
ENSMEUG00000012441	ENSMEUT00000012477	ENSMEUP00000011342	SERPINF1
ENSMEUG00000012469	ENSMEUT00000012516	ENSMEUP00000011378	ITIH4
ENSMEUG00000012501	ENSMEUT00000012527	ENSMEUP00000011388	FABP3
ENSMEUG00000012578	ENSMEUT00000012613	ENSMEUP00000011466
ENSMEUG00000012614	ENSMEUT00000012644	ENSMEUP00000011495	KRT8
ENSMEUG00000012969	ENSMEUT00000013010	ENSMEUP00000011831	PLOD2
ENSMEUG00000012964	ENSMEUT00000013045	ENSMEUP00000011860	C5
ENSMEUG00000013219	ENSMEUT00000013252	ENSMEUP00000012054	CLDN4
ENSMEUG00000013245	ENSMEUT00000013275	ENSMEUP00000012073
ENSMEUG00000013349	ENSMEUT00000013396	ENSMEUP00000012180	ANPEP
ENSMEUG00000013362	ENSMEUT00000013401	ENSMEUP00000012185	HSPA6
ENSMEUG00000013388	ENSMEUT00000013429	ENSMEUP00000012210	JCHAIN
ENSMEUG00000013390	ENSMEUT00000013435	ENSMEUP00000012216	HPX
ENSMEUG00000013590	ENSMEUT00000013629	ENSMEUP00000012395	BGN
ENSMEUG00000013674	ENSMEUT00000013721	ENSMEUP00000012481	THBS2
ENSMEUG00000013735	ENSMEUT00000013773	ENSMEUP00000012532	HSP90AB1
ENSMEUG00000013810	ENSMEUT00000013846	ENSMEUP00000012596	CD55
ENSMEUG00000013849	ENSMEUT00000013886	ENSMEUP00000012631	GPX3
ENSMEUG00000013863	ENSMEUT00000013905	ENSMEUP00000012646	CD82
ENSMEUG00000013897	ENSMEUT00000014020	ENSMEUP00000012752	DNAH5
ENSMEUG00000014096	ENSMEUT00000014137	ENSMEUP00000012855
ENSMEUG00000014106	ENSMEUT00000014160	ENSMEUP00000012878	NID1
ENSMEUG00000014175	ENSMEUT00000014211	ENSMEUP00000012928	MDH1
ENSMEUG00000014248	ENSMEUT00000014286	ENSMEUP00000012998
ENSMEUG00000014293	ENSMEUT00000014329	ENSMEUP00000013039	DAPK1
ENSMEUG00000014278	ENSMEUT00000014331	ENSMEUP00000013041	DDR1
ENSMEUG00000014329	ENSMEUT00000014376	ENSMEUP00000013084	PLA2G7
ENSMEUG00000014429	ENSMEUT00000014477	ENSMEUP00000013172	ADAM10
ENSMEUG00000014411	ENSMEUT00000014478	ENSMEUP00000013173
ENSMEUG00000014453	ENSMEUT00000014490	ENSMEUP00000013185
ENSMEUG00000014488	ENSMEUT00000014525	ENSMEUP00000013218	PDGFA
ENSMEUG00000014533	ENSMEUT00000014576	ENSMEUP00000013269	BLZF1
ENSMEUG00000014595	ENSMEUT00000014646	ENSMEUP00000013335
ENSMEUG00000014724	ENSMEUT00000014766	ENSMEUP00000013441	LPL
ENSMEUG00000014734	ENSMEUT00000014776	ENSMEUP00000013451	CD74
ENSMEUG00000014766	ENSMEUT00000014810	ENSMEUP00000013481	SOD1
ENSMEUG00000014831	ENSMEUT00000014874	ENSMEUP00000013534	CTSD
ENSMEUG00000014855	ENSMEUT00000014904	ENSMEUP00000013563	FGA
ENSMEUG00000014873	ENSMEUT00000014916	ENSMEUP00000013573	FGG
ENSMEUG00000014916	ENSMEUT00000014962	ENSMEUP00000013617	GLA
ENSMEUG00000014987	ENSMEUT00000015039	ENSMEUP00000013685
ENSMEUG00000015010	ENSMEUT00000015053	ENSMEUP00000013699	KRT4
ENSMEUG00000015025	ENSMEUT00000015064	ENSMEUP00000013709	PLA2G1B
ENSMEUG00000015074	ENSMEUT00000015117	ENSMEUP00000013761	EPCAM
ENSMEUG00000015108	ENSMEUT00000015152	ENSMEUP00000013791	TXLNG
ENSMEUG00000015102	ENSMEUT00000015153	ENSMEUP00000013792	CTSA
ENSMEUG00000015273	ENSMEUT00000015320	ENSMEUP00000013946	GAPDH
ENSMEUG00000015309	ENSMEUT00000015357	ENSMEUP00000013977	QSOX1
ENSMEUG00000015352	ENSMEUT00000015391	ENSMEUP00000014009	APOM
ENSMEUG00000015382	ENSMEUT00000015445	ENSMEUP00000014059	HYOU1
ENSMEUG00000015460	ENSMEUT00000015498	ENSMEUP00000014107	YWHAE
ENSMEUG00000015623	ENSMEUT00000015668	ENSMEUP00000014266	APOH
ENSMEUG00000015654	ENSMEUT00000015709	ENSMEUP00000014303	PLOD3
ENSMEUG00000015989	ENSMEUT00000016035	ENSMEUP00000014609	KRT78
ENSMEUG00000015994	ENSMEUT00000016045	ENSMEUP00000014619	HYOU1
ENSMEUG00000016059	ENSMEUT00000016107	ENSMEUP00000014679	SERPINA6
ENSMEUG00000016068	ENSMEUT00000016109	ENSMEUP00000014681	SERPINF2
ENSMEUG00000016089	ENSMEUT00000016135	ENSMEUP00000014707
ENSMEUG00000016127	ENSMEUT00000016188	ENSMEUP00000014758	PTPRF
ENSMEUG00000016158	ENSMEUT00000016204	ENSMEUP00000014773	KRT19
ENSMEUG00000016247	ENSMEUT00000016287	ENSMEUP00000014851	ACTG1
ENSMEUG00000016365	ENSMEUT00000016417	ENSMEUP00000014972	TGFBR3
ENSMEUG00000016367	ENSMEUT00000016456	ENSMEUP00000015009	DNAH10
ENSMEUG00000016702	ENSMEUT00000016752	ENSMEUP00000015264	HSPA5
ENSMEUG00000016727	ENSMEUT00000016779	ENSMEUP00000015288	P4HB
ENSMEUG00000016739	ENSMEUT00000016790	ENSMEUP00000015298	TNFRSF11B
ENSMEUG00000016741	ENSMEUT00000016794	ENSMEUP00000015301	TMPRSS4
ENSMEUG00000016785	ENSMEUT00000016837	ENSMEUP00000015342

## Sheet: Day 60
Ensembl Gene ID	Ensembl Transcript ID	Ensembl Protein ID	Associated Gene Name
ENSMEUG00000000014	ENSMEUT00000000014	ENSMEUP00000000014	CP
ENSMEUG00000000058	ENSMEUT00000000058	ENSMEUP00000000054	RHOB
ENSMEUG00000000250	ENSMEUT00000000253	ENSMEUP00000000232	CLSTN1
ENSMEUG00000000297	ENSMEUT00000000295	ENSMEUP00000000269	ENO1
ENSMEUG00000000493	ENSMEUT00000000492	ENSMEUP00000000451	RAB12
ENSMEUG00000000522	ENSMEUT00000000523	ENSMEUP00000000479	CD81
ENSMEUG00000000553	ENSMEUT00000000557	ENSMEUP00000000510	FAM20A
ENSMEUG00000000573	ENSMEUT00000000571	ENSMEUP00000000523	SERPINI1
ENSMEUG00000000691	ENSMEUT00000000689	ENSMEUP00000000635
ENSMEUG00000000912	ENSMEUT00000000911	ENSMEUP00000000841	OGN
ENSMEUG00000000915	ENSMEUT00000000913	ENSMEUP00000000843
ENSMEUG00000000956	ENSMEUT00000000956	ENSMEUP00000000879	PRDX5
ENSMEUG00000000979	ENSMEUT00000000977	ENSMEUP00000000899	FKBP2
ENSMEUG00000001015	ENSMEUT00000001013	ENSMEUP00000000933	ARF4
ENSMEUG00000001019	ENSMEUT00000001015	ENSMEUP00000000935	CTSB
ENSMEUG00000001076	ENSMEUT00000001075	ENSMEUP00000000989	DAG1
ENSMEUG00000001081	ENSMEUT00000001081	ENSMEUP00000000995	AADAC
ENSMEUG00000001118	ENSMEUT00000001117	ENSMEUP00000001026	SERPIND1
ENSMEUG00000001115	ENSMEUT00000001121	ENSMEUP00000001029	C6
ENSMEUG00000001141	ENSMEUT00000001145	ENSMEUP00000001052	KRT24
ENSMEUG00000001179	ENSMEUT00000001167	ENSMEUP00000001072	AKR1A1
ENSMEUG00000001184	ENSMEUT00000001169	ENSMEUP00000001074	RHOA
ENSMEUG00000001187	ENSMEUT00000001202	ENSMEUP00000001106	CNTN3
ENSMEUG00000001211	ENSMEUT00000001222	ENSMEUP00000001121	PDIA3
ENSMEUG00000001236	ENSMEUT00000001243	ENSMEUP00000001139	FAM3D
ENSMEUG00000001441	ENSMEUT00000001448	ENSMEUP00000001325	NAA15
ENSMEUG00000001438	ENSMEUT00000001452	ENSMEUP00000001329	GLG1
ENSMEUG00000001462	ENSMEUT00000001463	ENSMEUP00000001338	LDHA
ENSMEUG00000001490	ENSMEUT00000001490	ENSMEUP00000001365	RHOA
ENSMEUG00000001520	ENSMEUT00000001515	ENSMEUP00000001387	GSTT2
ENSMEUG00000001759	ENSMEUT00000001764	ENSMEUP00000001608	IGFBPL1
ENSMEUG00000001806	ENSMEUT00000001810	ENSMEUP00000001650	REG1B
ENSMEUG00000001848	ENSMEUT00000001851	ENSMEUP00000001686	KRT10
ENSMEUG00000001876	ENSMEUT00000001903	ENSMEUP00000001735	XDH
ENSMEUG00000001947	ENSMEUT00000001956	ENSMEUP00000001784
ENSMEUG00000002016	ENSMEUT00000002016	ENSMEUP00000001842	PPIA
ENSMEUG00000002177	ENSMEUT00000002181	ENSMEUP00000001987
ENSMEUG00000002628	ENSMEUT00000002645	ENSMEUP00000002410	EGFR
ENSMEUG00000002838	ENSMEUT00000002848	ENSMEUP00000002593	PTEN
ENSMEUG00000002944	ENSMEUT00000002947	ENSMEUP00000002683	UBE2N
ENSMEUG00000002955	ENSMEUT00000002960	ENSMEUP00000002695
ENSMEUG00000002973	ENSMEUT00000002981	ENSMEUP00000002713
ENSMEUG00000002985	ENSMEUT00000002993	ENSMEUP00000002725	PPIB
ENSMEUG00000003016	ENSMEUT00000003028	ENSMEUP00000002756	KRT80
ENSMEUG00000003064	ENSMEUT00000003070	ENSMEUP00000002792	CTSV
ENSMEUG00000003195	ENSMEUT00000003196	ENSMEUP00000002907	RBP1
ENSMEUG00000003223	ENSMEUT00000003230	ENSMEUP00000002939	SFN
ENSMEUG00000003312	ENSMEUT00000003314	ENSMEUP00000003018	PEBP1
ENSMEUG00000003329	ENSMEUT00000003340	ENSMEUP00000003044	UGP2
ENSMEUG00000003374	ENSMEUT00000003380	ENSMEUP00000003077	GSTT2B
ENSMEUG00000003380	ENSMEUT00000003391	ENSMEUP00000003086	GFAP
ENSMEUG00000003434	ENSMEUT00000003445	ENSMEUP00000003136	AKR1B1
ENSMEUG00000003543	ENSMEUT00000003556	ENSMEUP00000003240	TINAGL1
ENSMEUG00000003658	ENSMEUT00000003677	ENSMEUP00000003351	ITIH2
ENSMEUG00000003731	ENSMEUT00000003744	ENSMEUP00000003407	CFI
ENSMEUG00000003973	ENSMEUT00000003987	ENSMEUP00000003625	EEF2
ENSMEUG00000004100	ENSMEUT00000004108	ENSMEUP00000003732	PRDX6
ENSMEUG00000004138	ENSMEUT00000004198	ENSMEUP00000003817	APOB
ENSMEUG00000004262	ENSMEUT00000004269	ENSMEUP00000003879	SERPINC1
ENSMEUG00000004297	ENSMEUT00000004321	ENSMEUP00000003926	ITIH1
ENSMEUG00000004331	ENSMEUT00000004349	ENSMEUP00000003951	ITIH3
ENSMEUG00000004364	ENSMEUT00000004375	ENSMEUP00000003976	NUCB2
ENSMEUG00000004425	ENSMEUT00000004432	ENSMEUP00000004025	MMP7
ENSMEUG00000004503	ENSMEUT00000004526	ENSMEUP00000004113	HSP90B1
ENSMEUG00000004527	ENSMEUT00000004540	ENSMEUP00000004126	TPT1
ENSMEUG00000004573	ENSMEUT00000004587	ENSMEUP00000004171	AMBP
ENSMEUG00000004621	ENSMEUT00000004630	ENSMEUP00000004211	SERPINE2
ENSMEUG00000004714	ENSMEUT00000004720	ENSMEUP00000004296
ENSMEUG00000004783	ENSMEUT00000004794	ENSMEUP00000004366	GALE
ENSMEUG00000004807	ENSMEUT00000004813	ENSMEUP00000004384	RHOC
ENSMEUG00000004825	ENSMEUT00000004836	ENSMEUP00000004406	LDHB
ENSMEUG00000004863	ENSMEUT00000004909	ENSMEUP00000004475
ENSMEUG00000005018	ENSMEUT00000005026	ENSMEUP00000004583	EEF1A2
ENSMEUG00000005072	ENSMEUT00000005077	ENSMEUP00000004631	ARF3
ENSMEUG00000005062	ENSMEUT00000005118	ENSMEUP00000004668	FN1
ENSMEUG00000005296	ENSMEUT00000005311	ENSMEUP00000004844	CDC42
ENSMEUG00000005343	ENSMEUT00000005356	ENSMEUP00000004882
ENSMEUG00000005368	ENSMEUT00000005380	ENSMEUP00000004904	HINT1
ENSMEUG00000005406	ENSMEUT00000005423	ENSMEUP00000004942
ENSMEUG00000005448	ENSMEUT00000005454	ENSMEUP00000004971	HBA
ENSMEUG00000005463	ENSMEUT00000005468	ENSMEUP00000004986	ACTG2
ENSMEUG00000005474	ENSMEUT00000005479	ENSMEUP00000004996	HSPA1A
ENSMEUG00000005562	ENSMEUT00000005570	ENSMEUP00000005076	LALBA
ENSMEUG00000005577	ENSMEUT00000005588	ENSMEUP00000005092	AGA
ENSMEUG00000005585	ENSMEUT00000005598	ENSMEUP00000005100	GDA
ENSMEUG00000005612	ENSMEUT00000005629	ENSMEUP00000005128	GP2
ENSMEUG00000005617	ENSMEUT00000005630	ENSMEUP00000005129	ITM2B
ENSMEUG00000005686	ENSMEUT00000005694	ENSMEUP00000005185	RAC1
ENSMEUG00000005774	ENSMEUT00000005786	ENSMEUP00000005266	ACTC1
ENSMEUG00000005794	ENSMEUT00000005811	ENSMEUP00000005291
ENSMEUG00000005812	ENSMEUT00000005827	ENSMEUP00000005305	ESD
ENSMEUG00000005814	ENSMEUT00000005835	ENSMEUP00000005312	C9
ENSMEUG00000005942	ENSMEUT00000005963	ENSMEUP00000005432	ENO1
ENSMEUG00000005954	ENSMEUT00000005975	ENSMEUP00000005444	ACAT2
ENSMEUG00000005988	ENSMEUT00000006002	ENSMEUP00000005468	PRDX2
ENSMEUG00000006003	ENSMEUT00000006021	ENSMEUP00000005486	ALB
ENSMEUG00000006004	ENSMEUT00000006028	ENSMEUP00000005492	C2
ENSMEUG00000006022	ENSMEUT00000006041	ENSMEUP00000005503
ENSMEUG00000006029	ENSMEUT00000006055	ENSMEUP00000005515	CFB
ENSMEUG00000006258	ENSMEUT00000006310	ENSMEUP00000005749	C3
ENSMEUG00000006549	ENSMEUT00000006588	ENSMEUP00000005999	CHL1
ENSMEUG00000006756	ENSMEUT00000006766	ENSMEUP00000006159	LYZ
ENSMEUG00000006820	ENSMEUT00000006834	ENSMEUP00000006216	PRDX1
ENSMEUG00000006846	ENSMEUT00000006864	ENSMEUP00000006242	TRIM23
ENSMEUG00000006906	ENSMEUT00000006923	ENSMEUP00000006296	FAM3C
ENSMEUG00000006939	ENSMEUT00000006946	ENSMEUP00000006317	ABHD14B
ENSMEUG00000006941	ENSMEUT00000006956	ENSMEUP00000006327	PIGR
ENSMEUG00000007060	ENSMEUT00000007072	ENSMEUP00000006440	APOC3
ENSMEUG00000007081	ENSMEUT00000007116	ENSMEUP00000006481	PXDN
ENSMEUG00000007098	ENSMEUT00000007123	ENSMEUP00000006488	CES2
ENSMEUG00000007179	ENSMEUT00000007209	ENSMEUP00000006562	ACTN4
ENSMEUG00000007335	ENSMEUT00000007337	ENSMEUP00000006682	FBP1
ENSMEUG00000007370	ENSMEUT00000007383	ENSMEUP00000006724	AKR1A1
ENSMEUG00000007822	ENSMEUT00000007846	ENSMEUP00000007145	ENO2
ENSMEUG00000007907	ENSMEUT00000007918	ENSMEUP00000007211	CBR1
ENSMEUG00000007915	ENSMEUT00000007937	ENSMEUP00000007229	ENO3
ENSMEUG00000007946	ENSMEUT00000007976	ENSMEUP00000007261	AMY2A
ENSMEUG00000008093	ENSMEUT00000008124	ENSMEUP00000007400	PLOD1
ENSMEUG00000008109	ENSMEUT00000008126	ENSMEUP00000007402	BTN1A1
ENSMEUG00000008075	ENSMEUT00000008148	ENSMEUP00000007423	FASN
ENSMEUG00000008174	ENSMEUT00000008195	ENSMEUP00000007467	ADIPOQ
ENSMEUG00000008309	ENSMEUT00000008336	ENSMEUP00000007600	VTN
ENSMEUG00000008383	ENSMEUT00000008406	ENSMEUP00000007664	KRT1
ENSMEUG00000008394	ENSMEUT00000008452	ENSMEUP00000007706	COL1A1
ENSMEUG00000008440	ENSMEUT00000008460	ENSMEUP00000007713	TCN1
ENSMEUG00000008453	ENSMEUT00000008478	ENSMEUP00000007730	KRT84
ENSMEUG00000008486	ENSMEUT00000008506	ENSMEUP00000007754	PLIN2
ENSMEUG00000008552	ENSMEUT00000008565	ENSMEUP00000007804
ENSMEUG00000008594	ENSMEUT00000008609	ENSMEUP00000007846	ARHGDIA
ENSMEUG00000008619	ENSMEUT00000008635	ENSMEUP00000007868	RBP4
ENSMEUG00000008702	ENSMEUT00000008726	ENSMEUP00000007954	LIPG
ENSMEUG00000008775	ENSMEUT00000008787	ENSMEUP00000008006	ITLN2
ENSMEUG00000008782	ENSMEUT00000008814	ENSMEUP00000008031	KRT79
ENSMEUG00000008800	ENSMEUT00000008826	ENSMEUP00000008043	FBLN1
ENSMEUG00000008861	ENSMEUT00000008898	ENSMEUP00000008105	CPD
ENSMEUG00000008917	ENSMEUT00000008937	ENSMEUP00000008141	RPS27A
ENSMEUG00000008947	ENSMEUT00000008980	ENSMEUP00000008180
ENSMEUG00000009066	ENSMEUT00000009130	ENSMEUP00000008314	C4A
ENSMEUG00000009106	ENSMEUT00000009132	ENSMEUP00000008316	VAT1
ENSMEUG00000009152	ENSMEUT00000009193	ENSMEUP00000008373	GSN
ENSMEUG00000009205	ENSMEUT00000009236	ENSMEUP00000008411	ALDOA
ENSMEUG00000009314	ENSMEUT00000009346	ENSMEUP00000008509	AHSG
ENSMEUG00000009325	ENSMEUT00000009349	ENSMEUP00000008511	LIPJ
ENSMEUG00000009372	ENSMEUT00000009402	ENSMEUP00000008556	LTF
ENSMEUG00000009818	ENSMEUT00000009874	ENSMEUP00000008979	PROM1
ENSMEUG00000009863	ENSMEUT00000009896	ENSMEUP00000009000	IDH1
ENSMEUG00000009909	ENSMEUT00000009939	ENSMEUP00000009043	KRT75
ENSMEUG00000010023	ENSMEUT00000010046	ENSMEUP00000009139	APOA1
ENSMEUG00000010190	ENSMEUT00000010228	ENSMEUP00000009302	GPI
ENSMEUG00000010375	ENSMEUT00000010399	ENSMEUP00000009457	APRT
ENSMEUG00000010421	ENSMEUT00000010442	ENSMEUP00000009498	GM2A
ENSMEUG00000010636	ENSMEUT00000010663	ENSMEUP00000009701	EIF5A
ENSMEUG00000010699	ENSMEUT00000010722	ENSMEUP00000009755	HSPA2
ENSMEUG00000010714	ENSMEUT00000010744	ENSMEUP00000009775
ENSMEUG00000010733	ENSMEUT00000010762	ENSMEUP00000009792	ACP1
ENSMEUG00000010775	ENSMEUT00000010804	ENSMEUP00000009828	DNASE2
ENSMEUG00000010843	ENSMEUT00000010863	ENSMEUP00000009885	ACTA2
ENSMEUG00000010922	ENSMEUT00000010947	ENSMEUP00000009963	LCN2
ENSMEUG00000011092	ENSMEUT00000011124	ENSMEUP00000010119
ENSMEUG00000011259	ENSMEUT00000011288	ENSMEUP00000010270	FBP1
ENSMEUG00000011284	ENSMEUT00000011308	ENSMEUP00000010289	APOA2
ENSMEUG00000011339	ENSMEUT00000011373	ENSMEUP00000010347	CD36
ENSMEUG00000011412	ENSMEUT00000011449	ENSMEUP00000010414	KRT2
ENSMEUG00000011444	ENSMEUT00000011474	ENSMEUP00000010435	ARF6
ENSMEUG00000011533	ENSMEUT00000011561	ENSMEUP00000010513	CLU
ENSMEUG00000011537	ENSMEUT00000011565	ENSMEUP00000010515
ENSMEUG00000011583	ENSMEUT00000011612	ENSMEUP00000010557	P4HB
ENSMEUG00000011722	ENSMEUT00000011752	ENSMEUP00000010679	F12
ENSMEUG00000011772	ENSMEUT00000011802	ENSMEUP00000010724	KRT77
ENSMEUG00000011789	ENSMEUT00000011821	ENSMEUP00000010739	GSTM3
ENSMEUG00000011829	ENSMEUT00000011853	ENSMEUP00000010768	APOD
ENSMEUG00000011846	ENSMEUT00000011866	ENSMEUP00000010780	LYZ
ENSMEUG00000011942	ENSMEUT00000011981	ENSMEUP00000010885	LPO
ENSMEUG00000011961	ENSMEUT00000011987	ENSMEUP00000010890	CFD
ENSMEUG00000012115	ENSMEUT00000012146	ENSMEUP00000011036	PRSS22
ENSMEUG00000012316	ENSMEUT00000012362	ENSMEUP00000011236	F2
ENSMEUG00000012347	ENSMEUT00000012369	ENSMEUP00000011243	RHOA
ENSMEUG00000012469	ENSMEUT00000012516	ENSMEUP00000011378	ITIH4
ENSMEUG00000012501	ENSMEUT00000012527	ENSMEUP00000011388	FABP3
ENSMEUG00000012614	ENSMEUT00000012644	ENSMEUP00000011495	KRT8
ENSMEUG00000012969	ENSMEUT00000013010	ENSMEUP00000011831	PLOD2
ENSMEUG00000012964	ENSMEUT00000013045	ENSMEUP00000011860	C5
ENSMEUG00000013133	ENSMEUT00000013178	ENSMEUP00000011986	ANGPTL4
ENSMEUG00000013151	ENSMEUT00000013185	ENSMEUP00000011992	DDT
ENSMEUG00000013219	ENSMEUT00000013252	ENSMEUP00000012054	CLDN4
ENSMEUG00000013245	ENSMEUT00000013275	ENSMEUP00000012073	B2M
ENSMEUG00000013340	ENSMEUT00000013374	ENSMEUP00000012161	RHOA
ENSMEUG00000013349	ENSMEUT00000013396	ENSMEUP00000012180	ANPEP
ENSMEUG00000013362	ENSMEUT00000013401	ENSMEUP00000012185	HSPA6
ENSMEUG00000013388	ENSMEUT00000013429	ENSMEUP00000012210	JCHAIN
ENSMEUG00000013390	ENSMEUT00000013435	ENSMEUP00000012216	HPX
ENSMEUG00000013590	ENSMEUT00000013629	ENSMEUP00000012395	BGN
ENSMEUG00000013735	ENSMEUT00000013773	ENSMEUP00000012532	HSP90AB1
ENSMEUG00000013810	ENSMEUT00000013846	ENSMEUP00000012596	CD55
ENSMEUG00000013843	ENSMEUT00000013880	ENSMEUP00000012625	TPSB2
ENSMEUG00000013849	ENSMEUT00000013886	ENSMEUP00000012631	GPX3
ENSMEUG00000013901	ENSMEUT00000013944	ENSMEUP00000012683	SAR1A
ENSMEUG00000014096	ENSMEUT00000014137	ENSMEUP00000012855	SERPINA3
ENSMEUG00000014223	ENSMEUT00000014261	ENSMEUP00000012975	ITLN2
ENSMEUG00000014248	ENSMEUT00000014286	ENSMEUP00000012998	SERPINA1
ENSMEUG00000014293	ENSMEUT00000014329	ENSMEUP00000013039	CTSV
ENSMEUG00000014320	ENSMEUT00000014357	ENSMEUP00000013067
ENSMEUG00000014329	ENSMEUT00000014376	ENSMEUP00000013084	PLA2G7
ENSMEUG00000014453	ENSMEUT00000014490	ENSMEUP00000013185	FOLR1
ENSMEUG00000014488	ENSMEUT00000014525	ENSMEUP00000013218	PDGFA
ENSMEUG00000014533	ENSMEUT00000014576	ENSMEUP00000013269	BLZF1
ENSMEUG00000014595	ENSMEUT00000014646	ENSMEUP00000013335	CFH
ENSMEUG00000014724	ENSMEUT00000014766	ENSMEUP00000013441	LPL
ENSMEUG00000014734	ENSMEUT00000014776	ENSMEUP00000013451	CRISP2
ENSMEUG00000014762	ENSMEUT00000014806	ENSMEUP00000013477	PARK7
ENSMEUG00000014766	ENSMEUT00000014810	ENSMEUP00000013481	SOD1
ENSMEUG00000014769	ENSMEUT00000014811	ENSMEUP00000013482	YKT6
ENSMEUG00000014807	ENSMEUT00000014858	ENSMEUP00000013522	ST6GAL1
ENSMEUG00000014855	ENSMEUT00000014904	ENSMEUP00000013563	FGA
ENSMEUG00000014873	ENSMEUT00000014916	ENSMEUP00000013573	FGG
ENSMEUG00000014987	ENSMEUT00000015039	ENSMEUP00000013685
ENSMEUG00000015008	ENSMEUT00000015048	ENSMEUP00000013694	ALDH3B1
ENSMEUG00000015010	ENSMEUT00000015053	ENSMEUP00000013699	KRT4
ENSMEUG00000015025	ENSMEUT00000015064	ENSMEUP00000013709	PLA2G1B
ENSMEUG00000015108	ENSMEUT00000015152	ENSMEUP00000013791	TXLNG
ENSMEUG00000015102	ENSMEUT00000015153	ENSMEUP00000013792	CTSA
ENSMEUG00000015273	ENSMEUT00000015320	ENSMEUP00000013946	GAPDH
ENSMEUG00000015309	ENSMEUT00000015357	ENSMEUP00000013977	QSOX1
ENSMEUG00000015352	ENSMEUT00000015391	ENSMEUP00000014009	APOM
ENSMEUG00000015382	ENSMEUT00000015445	ENSMEUP00000014059	HYOU1
ENSMEUG00000015460	ENSMEUT00000015498	ENSMEUP00000014107	YWHAE
ENSMEUG00000015525	ENSMEUT00000015570	ENSMEUP00000014174	ARL1
ENSMEUG00000015585	ENSMEUT00000015627	ENSMEUP00000014228	PSMA2
ENSMEUG00000015623	ENSMEUT00000015668	ENSMEUP00000014266	APOH
ENSMEUG00000015654	ENSMEUT00000015709	ENSMEUP00000014303	PLOD3
ENSMEUG00000015960	ENSMEUT00000016001	ENSMEUP00000014576	MDH1
ENSMEUG00000015989	ENSMEUT00000016035	ENSMEUP00000014609	KRT78
ENSMEUG00000015994	ENSMEUT00000016045	ENSMEUP00000014619	TF
ENSMEUG00000016068	ENSMEUT00000016109	ENSMEUP00000014681	SERPINF2
ENSMEUG00000016076	ENSMEUT00000016122	ENSMEUP00000014694	ASS1
ENSMEUG00000016085	ENSMEUT00000016132	ENSMEUP00000014704	PEBP4
ENSMEUG00000016158	ENSMEUT00000016204	ENSMEUP00000014773	KRT19
ENSMEUG00000016247	ENSMEUT00000016287	ENSMEUP00000014851	ACTG1
ENSMEUG00000016365	ENSMEUT00000016417	ENSMEUP00000014972	TGFBR3
ENSMEUG00000016702	ENSMEUT00000016752	ENSMEUP00000015264	HSPA5
ENSMEUG00000016727	ENSMEUT00000016779	ENSMEUP00000015288	P4HB
ENSMEUG00000016739	ENSMEUT00000016790	ENSMEUP00000015298	TNFRSF11B

## Sheet: Day120
Ensembl Gene ID	Ensembl Transcript ID	Ensembl Protein ID	Associated Gene Name
ENSMEUG00000000014	ENSMEUT00000000014	ENSMEUP00000000014	CP
ENSMEUG00000000522	ENSMEUT00000000523	ENSMEUP00000000479	CD81
ENSMEUG00000000553	ENSMEUT00000000557	ENSMEUP00000000510	FAM20A
ENSMEUG00000000573	ENSMEUT00000000571	ENSMEUP00000000523	SERPINI1
ENSMEUG00000000691	ENSMEUT00000000689	ENSMEUP00000000635	HBG2
ENSMEUG00000000806	ENSMEUT00000000805	ENSMEUP00000000743	FAM3C
ENSMEUG00000000818	ENSMEUT00000000850	ENSMEUP00000000783	TPR
ENSMEUG00000000912	ENSMEUT00000000911	ENSMEUP00000000841	OGN
ENSMEUG00000000915	ENSMEUT00000000913	ENSMEUP00000000843	HP
ENSMEUG00000000974	ENSMEUT00000000970	ENSMEUP00000000892
ENSMEUG00000000979	ENSMEUT00000000977	ENSMEUP00000000899	FKBP2
ENSMEUG00000001015	ENSMEUT00000001013	ENSMEUP00000000933	ARF4
ENSMEUG00000001019	ENSMEUT00000001015	ENSMEUP00000000935	CTSB
ENSMEUG00000001060	ENSMEUT00000001062	ENSMEUP00000000977	WFDC2
ENSMEUG00000001076	ENSMEUT00000001075	ENSMEUP00000000989	DAG1
ENSMEUG00000001118	ENSMEUT00000001117	ENSMEUP00000001026	SERPIND1
ENSMEUG00000001115	ENSMEUT00000001121	ENSMEUP00000001029	C6
ENSMEUG00000001141	ENSMEUT00000001145	ENSMEUP00000001052	KRT24
ENSMEUG00000001211	ENSMEUT00000001222	ENSMEUP00000001121	PDIA3
ENSMEUG00000001236	ENSMEUT00000001243	ENSMEUP00000001139	FAM3D
ENSMEUG00000001335	ENSMEUT00000001356	ENSMEUP00000001243	PALB2
ENSMEUG00000001441	ENSMEUT00000001448	ENSMEUP00000001325	NAA15
ENSMEUG00000001438	ENSMEUT00000001452	ENSMEUP00000001329	GLG1
ENSMEUG00000001515	ENSMEUT00000001522	ENSMEUP00000001392	PREPL
ENSMEUG00000001848	ENSMEUT00000001851	ENSMEUP00000001686	KRT10
ENSMEUG00000001876	ENSMEUT00000001903	ENSMEUP00000001735	XDH
ENSMEUG00000001947	ENSMEUT00000001956	ENSMEUP00000001784
ENSMEUG00000002016	ENSMEUT00000002016	ENSMEUP00000001842	PPIA
ENSMEUG00000002177	ENSMEUT00000002181	ENSMEUP00000001987
ENSMEUG00000002575	ENSMEUT00000002587	ENSMEUP00000002358	GGT1
ENSMEUG00000002759	ENSMEUT00000002768	ENSMEUP00000002522	LPL
ENSMEUG00000002838	ENSMEUT00000002848	ENSMEUP00000002593	PTEN
ENSMEUG00000002973	ENSMEUT00000002981	ENSMEUP00000002713	CTSV
ENSMEUG00000002985	ENSMEUT00000002993	ENSMEUP00000002725	PPIB
ENSMEUG00000003064	ENSMEUT00000003070	ENSMEUP00000002792
ENSMEUG00000003195	ENSMEUT00000003196	ENSMEUP00000002907	RBP1
ENSMEUG00000003380	ENSMEUT00000003391	ENSMEUP00000003086	GFAP
ENSMEUG00000003434	ENSMEUT00000003445	ENSMEUP00000003136	AKR1B1
ENSMEUG00000003543	ENSMEUT00000003556	ENSMEUP00000003240	TINAGL1
ENSMEUG00000003658	ENSMEUT00000003677	ENSMEUP00000003351	ITIH2
ENSMEUG00000003731	ENSMEUT00000003744	ENSMEUP00000003407	CFI
ENSMEUG00000003859	ENSMEUT00000003866	ENSMEUP00000003519	ACTB
ENSMEUG00000004100	ENSMEUT00000004108	ENSMEUP00000003732	PRDX6
ENSMEUG00000004138	ENSMEUT00000004198	ENSMEUP00000003817	APOB
ENSMEUG00000004262	ENSMEUT00000004269	ENSMEUP00000003879	SERPINC1
ENSMEUG00000004297	ENSMEUT00000004321	ENSMEUP00000003926	ITIH1
ENSMEUG00000004313	ENSMEUT00000004323	ENSMEUP00000003927	CTSD
ENSMEUG00000004331	ENSMEUT00000004349	ENSMEUP00000003951	ITIH3
ENSMEUG00000004364	ENSMEUT00000004375	ENSMEUP00000003976	NUCB2
ENSMEUG00000004525	ENSMEUT00000004534	ENSMEUP00000004121	SDF4
ENSMEUG00000004533	ENSMEUT00000004537	ENSMEUP00000004124	ERP29
ENSMEUG00000004573	ENSMEUT00000004587	ENSMEUP00000004171	AMBP
ENSMEUG00000004609	ENSMEUT00000004625	ENSMEUP00000004206	GPS1
ENSMEUG00000004807	ENSMEUT00000004813	ENSMEUP00000004384	RHOC
ENSMEUG00000004824	ENSMEUT00000004831	ENSMEUP00000004402	IGFBP5
ENSMEUG00000004825	ENSMEUT00000004836	ENSMEUP00000004406	LDHB
ENSMEUG00000004863	ENSMEUT00000004909	ENSMEUP00000004475	A2M
ENSMEUG00000005072	ENSMEUT00000005077	ENSMEUP00000004631	ARF3
ENSMEUG00000005062	ENSMEUT00000005118	ENSMEUP00000004668	FN1
ENSMEUG00000005174	ENSMEUT00000005178	ENSMEUP00000004724	KRT17
ENSMEUG00000005296	ENSMEUT00000005311	ENSMEUP00000004844	CDC42
ENSMEUG00000005343	ENSMEUT00000005356	ENSMEUP00000004882
ENSMEUG00000005399	ENSMEUT00000005408	ENSMEUP00000004930
ENSMEUG00000005406	ENSMEUT00000005423	ENSMEUP00000004942
ENSMEUG00000005448	ENSMEUT00000005454	ENSMEUP00000004971	HBA
ENSMEUG00000005463	ENSMEUT00000005468	ENSMEUP00000004986	ACTG2
ENSMEUG00000005461	ENSMEUT00000005480	ENSMEUP00000004997	PAK2
ENSMEUG00000005562	ENSMEUT00000005570	ENSMEUP00000005076	LALBA
ENSMEUG00000005577	ENSMEUT00000005588	ENSMEUP00000005092	AGA
ENSMEUG00000005612	ENSMEUT00000005629	ENSMEUP00000005128	GP2
ENSMEUG00000005617	ENSMEUT00000005630	ENSMEUP00000005129	ITM2B
ENSMEUG00000005794	ENSMEUT00000005811	ENSMEUP00000005291
ENSMEUG00000005814	ENSMEUT00000005835	ENSMEUP00000005312	C9
ENSMEUG00000006003	ENSMEUT00000006021	ENSMEUP00000005486	ALB
ENSMEUG00000006004	ENSMEUT00000006028	ENSMEUP00000005492	C2
ENSMEUG00000006022	ENSMEUT00000006041	ENSMEUP00000005503
ENSMEUG00000006029	ENSMEUT00000006055	ENSMEUP00000005515
ENSMEUG00000006196	ENSMEUT00000006208	ENSMEUP00000005656	RAC3
ENSMEUG00000006258	ENSMEUT00000006310	ENSMEUP00000005749	C3
ENSMEUG00000006541	ENSMEUT00000006584	ENSMEUP00000005995	TFRC
ENSMEUG00000006549	ENSMEUT00000006588	ENSMEUP00000005999	CHL1
ENSMEUG00000006756	ENSMEUT00000006766	ENSMEUP00000006159	LYZ
ENSMEUG00000006906	ENSMEUT00000006923	ENSMEUP00000006296	FAM3C
ENSMEUG00000006941	ENSMEUT00000006956	ENSMEUP00000006327	PIGR
ENSMEUG00000007060	ENSMEUT00000007072	ENSMEUP00000006440	APOC3
ENSMEUG00000007098	ENSMEUT00000007123	ENSMEUP00000006488
ENSMEUG00000007370	ENSMEUT00000007383	ENSMEUP00000006724	AKR1A1
ENSMEUG00000007545	ENSMEUT00000007556	ENSMEUP00000006881	CD9
ENSMEUG00000007946	ENSMEUT00000007976	ENSMEUP00000007261	AMY2A
ENSMEUG00000008084	ENSMEUT00000008103	ENSMEUP00000007381	GDI2
ENSMEUG00000008093	ENSMEUT00000008124	ENSMEUP00000007400	PLOD1
ENSMEUG00000008109	ENSMEUT00000008126	ENSMEUP00000007402	BTN1A1
ENSMEUG00000008309	ENSMEUT00000008336	ENSMEUP00000007600	VTN
ENSMEUG00000008383	ENSMEUT00000008406	ENSMEUP00000007664	KRT1
ENSMEUG00000008440	ENSMEUT00000008460	ENSMEUP00000007713	TCN1
ENSMEUG00000008453	ENSMEUT00000008478	ENSMEUP00000007730	KRT84
ENSMEUG00000008486	ENSMEUT00000008506	ENSMEUP00000007754	PLIN2
ENSMEUG00000008552	ENSMEUT00000008565	ENSMEUP00000007804	GSTT2
ENSMEUG00000008594	ENSMEUT00000008609	ENSMEUP00000007846	ARHGDIA
ENSMEUG00000008619	ENSMEUT00000008635	ENSMEUP00000007868	RBP4
ENSMEUG00000008782	ENSMEUT00000008814	ENSMEUP00000008031	KRT79
ENSMEUG00000008861	ENSMEUT00000008898	ENSMEUP00000008105	CPD
ENSMEUG00000008895	ENSMEUT00000008912	ENSMEUP00000008118	CNP
ENSMEUG00000008947	ENSMEUT00000008980	ENSMEUP00000008180
ENSMEUG00000009066	ENSMEUT00000009130	ENSMEUP00000008314
ENSMEUG00000009152	ENSMEUT00000009193	ENSMEUP00000008373	GSN
ENSMEUG00000009314	ENSMEUT00000009346	ENSMEUP00000008509	AHSG
ENSMEUG00000009372	ENSMEUT00000009402	ENSMEUP00000008556	LTF
ENSMEUG00000009818	ENSMEUT00000009874	ENSMEUP00000008979	PROM1
ENSMEUG00000009876	ENSMEUT00000009930	ENSMEUP00000009033	DSP
ENSMEUG00000009909	ENSMEUT00000009939	ENSMEUP00000009043	KRT75
ENSMEUG00000009944	ENSMEUT00000009961	ENSMEUP00000009060
ENSMEUG00000010023	ENSMEUT00000010046	ENSMEUP00000009139	APOA1
ENSMEUG00000010190	ENSMEUT00000010228	ENSMEUP00000009302	GPI
ENSMEUG00000010421	ENSMEUT00000010442	ENSMEUP00000009498	GM2A
ENSMEUG00000010500	ENSMEUT00000010555	ENSMEUP00000009604	TBCK
ENSMEUG00000010699	ENSMEUT00000010722	ENSMEUP00000009755	HSPA2
ENSMEUG00000010714	ENSMEUT00000010744	ENSMEUP00000009775
ENSMEUG00000010775	ENSMEUT00000010804	ENSMEUP00000009828	DNASE2
ENSMEUG00000010843	ENSMEUT00000010863	ENSMEUP00000009885	ACTA2
ENSMEUG00000010922	ENSMEUT00000010947	ENSMEUP00000009963	LCN2
ENSMEUG00000011093	ENSMEUT00000011120	ENSMEUP00000010115	CTSH
ENSMEUG00000011092	ENSMEUT00000011124	ENSMEUP00000010119
ENSMEUG00000011284	ENSMEUT00000011308	ENSMEUP00000010289	APOA2
ENSMEUG00000011339	ENSMEUT00000011373	ENSMEUP00000010347	CD36
ENSMEUG00000011364	ENSMEUT00000011396	ENSMEUP00000010368	JUP
ENSMEUG00000011412	ENSMEUT00000011449	ENSMEUP00000010414	KRT2
ENSMEUG00000011533	ENSMEUT00000011561	ENSMEUP00000010513	CLU
ENSMEUG00000011537	ENSMEUT00000011565	ENSMEUP00000010515
ENSMEUG00000011583	ENSMEUT00000011612	ENSMEUP00000010557	P4HB
ENSMEUG00000011722	ENSMEUT00000011752	ENSMEUP00000010679	F12
ENSMEUG00000011772	ENSMEUT00000011802	ENSMEUP00000010724	KRT77
ENSMEUG00000011789	ENSMEUT00000011821	ENSMEUP00000010739	GSTM3
ENSMEUG00000011817	ENSMEUT00000011851	ENSMEUP00000010766
ENSMEUG00000011846	ENSMEUT00000011866	ENSMEUP00000010780
ENSMEUG00000011942	ENSMEUT00000011981	ENSMEUP00000010885	LPO
ENSMEUG00000011961	ENSMEUT00000011987	ENSMEUP00000010890	CFD
ENSMEUG00000012115	ENSMEUT00000012146	ENSMEUP00000011036	PRSS22
ENSMEUG00000012295	ENSMEUT00000012325	ENSMEUP00000011206	RAC2
ENSMEUG00000012316	ENSMEUT00000012362	ENSMEUP00000011236	F2
ENSMEUG00000012441	ENSMEUT00000012477	ENSMEUP00000011342	SERPINF1
ENSMEUG00000012469	ENSMEUT00000012516	ENSMEUP00000011378	ITIH4
ENSMEUG00000012501	ENSMEUT00000012527	ENSMEUP00000011388	FABP3
ENSMEUG00000012614	ENSMEUT00000012644	ENSMEUP00000011495	KRT8
ENSMEUG00000012969	ENSMEUT00000013010	ENSMEUP00000011831	PLOD2
ENSMEUG00000012964	ENSMEUT00000013045	ENSMEUP00000011860	C5
ENSMEUG00000013219	ENSMEUT00000013252	ENSMEUP00000012054	CLDN4
ENSMEUG00000013245	ENSMEUT00000013275	ENSMEUP00000012073	B2M
ENSMEUG00000013340	ENSMEUT00000013374	ENSMEUP00000012161	RHOA
ENSMEUG00000013388	ENSMEUT00000013429	ENSMEUP00000012210	JCHAIN
ENSMEUG00000013390	ENSMEUT00000013435	ENSMEUP00000012216	HPX
ENSMEUG00000013590	ENSMEUT00000013629	ENSMEUP00000012395	BGN
ENSMEUG00000013662	ENSMEUT00000013701	ENSMEUP00000012462	PPIC
ENSMEUG00000013810	ENSMEUT00000013846	ENSMEUP00000012596	CD55
ENSMEUG00000013843	ENSMEUT00000013880	ENSMEUP00000012625	TPSB2
ENSMEUG00000014096	ENSMEUT00000014137	ENSMEUP00000012855	SERPINA3
ENSMEUG00000014248	ENSMEUT00000014286	ENSMEUP00000012998	SERPINA1
ENSMEUG00000014293	ENSMEUT00000014329	ENSMEUP00000013039	CTSV
ENSMEUG00000014429	ENSMEUT00000014477	ENSMEUP00000013172	ADAM10
ENSMEUG00000014411	ENSMEUT00000014478	ENSMEUP00000013173	MAN2B1
ENSMEUG00000014453	ENSMEUT00000014490	ENSMEUP00000013185	FOLR1
ENSMEUG00000014488	ENSMEUT00000014525	ENSMEUP00000013218	PDGFA
ENSMEUG00000014533	ENSMEUT00000014576	ENSMEUP00000013269	BLZF1
ENSMEUG00000014595	ENSMEUT00000014646	ENSMEUP00000013335
ENSMEUG00000014724	ENSMEUT00000014766	ENSMEUP00000013441	LPL
ENSMEUG00000014762	ENSMEUT00000014806	ENSMEUP00000013477	PARK7
ENSMEUG00000014766	ENSMEUT00000014810	ENSMEUP00000013481	SOD1
ENSMEUG00000014807	ENSMEUT00000014858	ENSMEUP00000013522	ST6GAL1
ENSMEUG00000014855	ENSMEUT00000014904	ENSMEUP00000013563	FGA
ENSMEUG00000014873	ENSMEUT00000014916	ENSMEUP00000013573	FGG
ENSMEUG00000014916	ENSMEUT00000014962	ENSMEUP00000013617	GLA
ENSMEUG00000014987	ENSMEUT00000015039	ENSMEUP00000013685
ENSMEUG00000015008	ENSMEUT00000015048	ENSMEUP00000013694	ALDH3B1
ENSMEUG00000015010	ENSMEUT00000015053	ENSMEUP00000013699	KRT4
ENSMEUG00000015025	ENSMEUT00000015064	ENSMEUP00000013709	PLA2G1B
ENSMEUG00000015108	ENSMEUT00000015152	ENSMEUP00000013791	TXLNG
ENSMEUG00000015309	ENSMEUT00000015357	ENSMEUP00000013977	QSOX1
ENSMEUG00000015623	ENSMEUT00000015668	ENSMEUP00000014266	APOH
ENSMEUG00000015654	ENSMEUT00000015709	ENSMEUP00000014303	PLOD3
ENSMEUG00000015989	ENSMEUT00000016035	ENSMEUP00000014609	KRT78
ENSMEUG00000015994	ENSMEUT00000016045	ENSMEUP00000014619
ENSMEUG00000016023	ENSMEUT00000016072	ENSMEUP00000014644	MFI2
ENSMEUG00000016068	ENSMEUT00000016109	ENSMEUP00000014681	SERPINF2
ENSMEUG00000016085	ENSMEUT00000016132	ENSMEUP00000014704	PEBP4
ENSMEUG00000016158	ENSMEUT00000016204	ENSMEUP00000014773	KRT19
ENSMEUG00000016247	ENSMEUT00000016287	ENSMEUP00000014851	ACTG1
ENSMEUG00000016365	ENSMEUT00000016417	ENSMEUP00000014972	TGFBR3
ENSMEUG00000016702	ENSMEUT00000016752	ENSMEUP00000015264	HSPA5
ENSMEUG00000016727	ENSMEUT00000016779	ENSMEUP00000015288	P4HB
ENSMEUG00000016739	ENSMEUT00000016790	ENSMEUP00000015298	TNFRSF11B

## Sheet: list of proteins
Day 20	Day 60	Day 120
AADAC	AADAC	A2M
ACTA2	ABHD14B	ACTA2
ACTC1	ACAT2	ACTB
ACTG1	ACP1	ACTG1
ACTG2	ACTA2	ACTG2
ADAM10	ACTC1	ADAM10
ADGRG6	ACTG1	AGA
AGA	ACTG2	AHSG
AHSG	ACTN4	AKR1A1
AKR1A1	ADIPOQ	AKR1B1
AMBP	AGA	ALB
AMY1A	AHSG	ALDH3B1
AMY1C	AKR1A1	AMBP
ANPEP	AKR1B1	AMY2A
APOA1	ALB	APOA1
APOA2	ALDH3B1	APOA2
APOB	ALDOA	APOB
APOC3	AMBP	APOC3
APOD	AMY2A	APOH
APOH	ANGPTL4	ARF3
APOM	ANPEP	ARF4
ARAP3	APOA1	ARHGDIA
ARF3	APOA2	B2M
ARF4	APOB	BGN
ARHGDIA	APOC3	BLZF1
ATP6AP2	APOD	BTN1A1
ATRN	APOH	C2
BGN	APOM	C3
BLZF1	APRT	C5
BTN1A1	ARF3	C6
C2	ARF4	C9
C3	ARF6	CD36
C5	ARHGDIA	CD55
C9	ARL1	CD81
CD36	ASS1	CD9
CD55	B2M	CDC42
CD74	BGN	CFD
CD82	BLZF1	CFI
CDC42	BTN1A1	CHL1
CDH1	C2	CLDN4
CFD	C3	CLU
CFI	C4A	CNP
CHI3L1	C5	CP
CHL1	C6	CPD
CHRNA6	C9	CTSB
CLDN4	CBR1	CTSD
CLU	CD36	CTSH
CNTN3	CD55	CTSV
COL1A1	CD81	DAG1
CP	CDC42	DNASE2
CPD	CES2	DSP
CTSA	CFB	ERP29
CTSB	CFD	F12
CTSD	CFH	F2
CTSH	CFI	FABP3
DAG1	CHL1	FAM20A
DAPK1	CLDN4	FAM3C
DDR1	CLSTN1	FAM3D
DNAH1	CLU	FGA
DNAH10	CNTN3	FGG
DNAH5	COL1A1	FKBP2
DNAJB11	CP	FN1
DNAJC3	CPD	FOLR1
DNASE2	CRISP2	GDI2
DSP	CTSA	GFAP
EEF1A2	CTSB	GGT1
EIF4A1	CTSV	GLA
EIF6	DAG1	GLG1
EPCAM	DDT	GM2A
ERP29	DNASE2	GP2
ERP44	EEF1A2	GPI
F2	EEF2	GPS1
FABP3	EGFR	GSN
FAM20A	EIF5A	GSTM3
FAM3C	ENO1	GSTT2
FBLN1	ENO2	HBA
FGA	ENO3	HBG2
FGG	ESD	HP
FKBP2	F12	HPX
FN1	F2	HSPA2
GANAB	FABP3	HSPA5
GAPDH	FAM20A	IGFBP5
GFAP	FAM3C	ITIH1
GLA	FAM3D	ITIH2
GLG1	FASN	ITIH3
GM2A	FBLN1	ITIH4
GNG12	FBP1	ITM2B
GNPTG	FGA	JCHAIN
GOSR2	FGG	JUP
GP2	FKBP2	LALBA
GPI	FN1	LCN2
GPS1	FOLR1	LDHB
GPX3	GALE	LPL
GSN	GAPDH	LPO
GSTM3	GDA	LTF
HBA	GFAP	LYZ
HEPHL1	GLG1	MAN2B1
HEXA	GM2A	MFI2
HEXB	GP2	NAA15
HINT1	GPI	NUCB2
HIST1H2AD	GPX3	OGN
HIST1H4F	GSN	P4HB
HP1	GSTM3	PAK2
HPX	GSTT2	PALB2
HSP90AB1	GSTT2B	PARK7
HSP90B1	HBA	PDGFA
HSPA1A	HINT1	PDIA3
HSPA2	HPX	PEBP4
HSPA5	HSP90AB1	PIGR
HSPA6	HSP90B1	PLA2G1B
HYOU1	HSPA1A	PLIN2
IDH1	HSPA2	PLOD1
IGFBP5	HSPA5	PLOD2
IGFBPL1	HSPA6	PLOD3
ITIH1	HYOU1	PPIA
ITIH2	IDH1	PPIB
ITIH3	IGFBPL1	PPIC
ITIH4	ITIH1	PRDX6
ITM2B	ITIH2	PREPL
JCHAIN	ITIH3	PROM1
LALBA	ITIH4	PRSS22
LAMB1	ITLN2	PTEN
LAMC1	ITM2B	QSOX1
LCN2	JCHAIN	RAC2
LGMN	LALBA	RAC3
LIPG	LCN2	RBP1
LPL	LDHA	RBP4
LPO	LDHB	RHOA
LYZ	LIPG	RHOC
MDH1	LIPJ	SDF4
MYO18B	LPL	SERPINA1
NAGA	LPO	SERPINA3
NID1	LTF	SERPINC1
NUCB2	LYZ	SERPIND1
P4HB	MDH1	SERPINF1
PALB2	MMP7	SERPINF2
PDGFA	NAA15	SERPINI1
PDIA3	NUCB2	SOD1
PIGR	OGN	ST6GAL1
PLA2G1B	P4HB	TBCK
PLA2G7	PARK7	TCN1
PLIN2	PDGFA	TFRC
PLOD1	PDIA3	TGFBR3
PLOD2	PEBP1	TINAGL1
PLOD3	PEBP4	TNFRSF11B
PPIA	PIGR	TPR
PPIB	PLA2G1B	TPSB2
PPT1	PLA2G7	TXLNG
PRDX5	PLIN2	VTN
PRDX6	PLOD1	WFDC2
PREPL	PLOD2	XDH
PRSS22	PLOD3
PTEN	PPIA
PTPRF	PPIB
PXDN	PRDX1
QSOX1	PRDX2
RBP1	PRDX5
RBP4	PRDX6
RPS27A	PROM1
SDF4	PRSS22
SERPINA6	PSMA2
SERPINC1	PTEN
SERPIND1	PXDN
SERPINF1	QSOX1
SERPINF2	RAB12
SERPINI1	RAC1
SFN	RBP1
SH3PXD2A	RBP4
SLC36A2	REG1B
SLC6A14	RHOA
SMG1	RHOB
SOD1	RHOC
ST14	RPS27A
ST3GAL1	SAR1A
ST8SIA2	SERPINA1
SYTL2	SERPINA3
TAP1	SERPINC1
TGFBR3	SERPIND1
THBS2	SERPINE2
TINAGL1	SERPINF2
TMPRSS4	SERPINI1
TNFRSF11B	SFN
TXLNG	SOD1
UGGT1	ST6GAL1
VASN	TCN1
VTN	TF
XDH	TGFBR3
YWHAE	TINAGL1
ZNF628	TNFRSF11B
	TPSB2
	TPT1
	TRIM23
	TXLNG
	UBE2N
	UGP2
	VAT1
	VTN
	XDH
	YKT6
	YWHAE

## Sheet: veen diagaram
list of porteins expressed in all three time points (93)		expressed amoung only day 20 and day 60 milk samples		expressed amoung only day 60 and day 120 milk samples		expressed amoung only day 20 and day 120 milk samples
ACTA2		AADAC		AKR1B1		ADAM10
ACTG1		ACTC1		ALB		CTSD
ACTG2		ANPEP		ALDH3B1		CTSH
AGA		APOD		AMY2A		DSP
AHSG		APOM		B2M		ERP29
AKR1A1		CNTN3		C6		GLA
AMBP		COL1A1		CD81		GPS1
APOA1		CTSA		CTSV		IGFBP5
APOA2		EEF1A2		F12		PALB2
APOB		FBLN1		FAM3D		PREPL
APOC3		GAPDH		FOLR1		SDF4
APOH		GPX3		GSTT2		SERPINF1
ARF3		HINT1		LDHB		TINAGL1
ARF4		HSP90AB1		LTF
ARHGDIA		HSP90B1		NAA15
BGN		HSPA1A		OGN
BLZF1		HSPA6		PARK7
BTN1A1		HYOU1		PEBP4
C2		IDH1		PROM1
C3		IGFBPL1		RHOA
C5		LIPG		RHOC
C9		MDH1		SERPINA1
CD36		PLA2G7		SERPINA3
CD55		PRDX5		ST6GAL1
CDC42		PXDN		TCN1
CFD		RPS27A		TINAGL1
CFI		SFN		TPSB2
CHL1		TINAGL1
CLDN4		YWHAE
CLU
CP
CPD
CTSB
DAG1
DNASE2
F2
FABP3
FAM20A
FAM3C
FGA
FGG
FKBP2
FN1
GFAP
GLG1
GM2A
GP2
GPI
GSN
GSTM3
HBA
HPX
HSPA2
HSPA5
ITIH1
ITIH2
ITIH3
ITIH4
ITM2B
JCHAIN
LALBA
LCN2
LPL
LPO
LYZ
NUCB2
P4HB
PDGFA
PDIA3
PIGR
PLA2G1B
PLIN2
PLOD1
PLOD2
PLOD3
PPIA
PPIB
PRDX6
PRSS22
PTEN
QSOX1
RBP1
RBP4
SERPINC1
SERPIND1
SERPINF2
SERPINI1
SOD1
TGFBR3
TNFRSF11B
TXLNG
VTN
XDH
