# Supplementary material for: Marsupial tammar wallaby delivers milk bioactives to altricial pouch young to support lung development
Source: Mech Dev. 2016 Nov;142:22–9. doi: 10.1016/j.mod.2016.08.004 (PMC5161226; doi:10.1016/j.mod.2016.08.004)
Supplement: Supplementary Table S2 — Table detailing the list of proteins analysed through functional categorisation. [file mmc2.xlsx]

## Sheet: PANTHER FC
Gene Name	PANTHER Protein Class	PANTHER GO-Slim Molecular Function	PANTHER GO-Slim Biological Process	PANTHER GO-Slim Cellular Component	Pathway
Gene Symbol
Translationally-controlled tumor protein	non-motor microtubule binding protein	structural constituent of cytoskeleton	immune system process	microtubule	-
TPT1		microtubule binding		cytoskeleton
				intracellular
Actin, alpha cardiac muscle 1	actin and actin related protein	structural constituent of cytoskeleton	cell cycle	intracellular	Alzheimer disease-presenilin pathway->actin
ACTC1			cellular component morphogenesis
			intracellular protein transport		Wnt signaling pathway->NFAT Target Genes
			exocytosis
			endocytosis		Cytoskeletal regulation by Rho GTPase->Actin
			cellular component organization
					Nicotinic acetylcholine receptor signaling pathway->Actin
					Cadherin signaling pathway->Filamentous F-actin
					Inflammation mediated by chemokine and cytokine signaling pathway->F-actin
					Huntington disease->Actin
L-lactate dehydrogenase B chain	dehydrogenase	oxidoreductase activity	glycolysis	-	-
LDHB			glycolysis
			tricarboxylic acid cycle
Retinol-binding protein 4	transfer/carrier protein	-	vitamin transport	-	-
RBP4
Cathepsin B	cysteine protease	cysteine-type peptidase activity	proteolysis	-	-
CTSB	cysteine protease
Laminin subunit gamma-1	receptor	receptor activity	cell communication	extracellular region	Integrin signalling pathway->Laminin
LAMC1	extracellular matrix linker protein		cell-matrix adhesion	extracellular matrix
			cell-cell adhesion
			neurological system process
			ectoderm development
			nervous system development
Adiponectin	-	-	-	-	-
ADIPOQ
Beta-hexosaminidase subunit beta	glycosidase	hydrolase activity, hydrolyzing N-glycosyl compounds	polysaccharide metabolic process	-	-
HEXB			lipid metabolic process
Superoxide dismutase [Cu-Zn]	oxidoreductase	oxidoreductase activity	metabolic process	intracellular	TGF-beta signaling pathway->Co-activators or corepressors
SOD1		binding	cellular process
		antioxidant activity	response to stress
Receptor-type tyrosine-protein phosphatase F	protein phosphatase	phosphoprotein phosphatase activity	cellular protein modification process	cytoplasm	-
PTPRF	protein phosphatase	phosphoprotein phosphatase activity
Alpha-2-antiplasmin	serine protease inhibitor	serine-type peptidase activity	metabolic process	extracellular region	Blood coagulation->alpha2-antiplasmin
SERPINF2		peptidase inhibitor activity	regulation of biological process
			regulation of catalytic activity		Plasminogen activating cascade->alpha2 antiplasmin
Glutathione S-transferase theta-2B	transferase	oxidoreductase activity	immune system process	cytoskeleton	-
GSTT2B	signaling molecule	transferase activity	translation	intracellular
	reductase	racemase and epimerase activity	cell communication
	translation elongation factor	structural constituent of cytoskeleton	response to toxic substance
	epimerase/racemase	translation elongation factor activity	regulation of translation
	cytoskeletal protein	translation elongation factor activity
		receptor binding
		translation elongation factor activity
Glutathione S-transferase theta-2	transferase	oxidoreductase activity	immune system process	cytoskeleton	-
GSTT2	signaling molecule	transferase activity	translation	intracellular
	reductase	racemase and epimerase activity	cell communication
	translation elongation factor	structural constituent of cytoskeleton	response to toxic substance
	epimerase/racemase	translation elongation factor activity	regulation of translation
	cytoskeletal protein	translation elongation factor activity
		receptor binding
		translation elongation factor activity
CD82 antigen	membrane-bound signaling molecule	receptor activity	cellular process	-	p53 pathway->Kangai 1
CD82	receptor	receptor binding	blood coagulation
	cell adhesion molecule
Integral membrane protein 2B	-	-	nervous system development	-	-
ITM2B
Lipase member J	lipase	lipase activity	lipid metabolic process	-	-
LIPJ
2',3'-cyclic-nucleotide 3'-phosphodiesterase	phosphodiesterase	phosphoric diester hydrolase activity	metabolic process	intracellular	-
CNP
Cell division control protein 42 homolog	small GTPase	GTPase activity	metabolic process	-	Integrin signalling pathway->Cell division cycle 42
CDC42		protein binding	cell communication
			intracellular protein transport		T cell activation->Cell division cycle 42
			receptor-mediated endocytosis
					Ras Pathway->Cell division cycle 42
					CCKR signaling map->CDC42-GDP
					CCKR signaling map->CDC42-GTP
					Axon guidance mediated by Slit/Robo->Cell division cycle 42
					p38 MAPK pathway->cell division cycle 42
					Inflammation mediated by chemokine and cytokine signaling pathway->Cell division cycle 42
					Cytoskeletal regulation by Rho GTPase->Cell division cycle 42
					Gonadotropin releasing hormone receptor pathway->Cdc42
					Axon guidance mediated by netrin->Cell division cycle 42
Alpha-2-macroglobulin	cytokine	peptidase activity	complement activation	-	Blood coagulation->von Willebrand Factor
A2M	serine protease inhibitor	cytokine activity	proteolysis
	complement component	serine-type endopeptidase inhibitor activity	cellular process		Inflammation mediated by chemokine and cytokine signaling pathway->ExtraCellular matrix protein
			response to stimulus
			regulation of catalytic activity		Blood coagulation->alpha-2-macroglobulin
Alpha-amylase 1	amylase	amylase activity	glycogen metabolic process	-	-
AMY1A
Protein FAM20A	-	-	-	-	-
FAM20A
ADP-ribosylation factor-like protein 1	small GTPase	GTPase activity	metabolic process	-	Huntington disease->ADP-ribosylation factor
ARL1		protein binding	cellular process
			intracellular protein transport		Integrin signalling pathway->ADP ribosylation factor 1
			vesicle-mediated transport
Pigment epithelium-derived factor	serine protease inhibitor	serine-type peptidase activity	metabolic process	extracellular region	-
SERPINF1		peptidase inhibitor activity	regulation of biological process
			regulation of catalytic activity
Alpha-amylase 1	-	-	-	-	-
AMY1A
Complement component C9	apolipoprotein	serine-type peptidase activity	proteolysis	-	-
C9	receptor	metallopeptidase activity	cellular process
	metalloprotease	receptor activity	response to external stimulus
	serine protease	lipid transporter activity	lipid transport
	metalloprotease
	serine protease
	complement component
	cell adhesion molecule
Alpha-2,8-sialyltransferase 8B	-	-	-	-	-
ST8SIA2
Adenine phosphoribosyltransferase	-	-	-	-	Adenine and hypoxanthine salvage pathway->Adenine phosphoribosyl transferase
APRT
Transcobalamin-1	cation transporter	-	-	-	-
TCN1	transfer/carrier protein
Serine/threonine-protein kinase SMG1	nucleotide kinase	transferase activity	phosphate-containing compound metabolic process	organelle	-
SMG1	non-receptor serine/threonine protein kinase		nitrogen compound metabolic process	intracellular
	nucleic acid binding		DNA metabolic process
	nucleotide kinase		cellular process
	non-receptor serine/threonine protein kinase		response to stress
Pancreatic secretory granule membrane major glycoprotein GP2	-	-	-	-	-
GP2
Xanthine dehydrogenase/oxidase	dehydrogenase	oxidoreductase activity	nitrogen compound metabolic process	extracellular region	Purine metabolism->Xanthine Oxidase
XDH	oxidase	nucleotide binding	catabolic process	cytoplasm
			purine nucleobase metabolic process		Adenine and hypoxanthine salvage pathway->Xanthine dehydrogenase
			cellular process
Serine/threonine-protein kinase PAK 2	-	protein kinase activity	phosphate-containing compound metabolic process	intracellular	Inflammation mediated by chemokine and cytokine signaling pathway->P21-activated kinase
PAK2			protein phosphorylation
			cell cycle		Ras Pathway->P21 activated kinase
			cell communication
			response to stimulus		Angiogenesis->p21-activated kinase
			regulation of biological process
					Axon guidance mediated by semaphorins->p21-activated kinase
					Cytoskeletal regulation by Rho GTPase->p21 activated kinase
					T cell activation->p21-activated kinase
Platelet glycoprotein 4	receptor	receptor activity	macrophage activation	-	-
CD36			apoptotic process
			cellular process
			cell adhesion
			apoptotic process
Neutral alpha-glucosidase AB	glucosidase	glucosidase activity	polysaccharide metabolic process	-	-
GANAB			monosaccharide metabolic process
			cellular protein modification process
Gelsolin	non-motor actin binding protein	structural constituent of cytoskeleton	cellular process	actin cytoskeleton	FAS signaling pathway->Gelsolin
GSN	calcium-binding protein	calcium ion binding	cellular component morphogenesis	intracellular
		actin binding	cellular component organization
UDP-glucose 4-epimerase	oxidoreductase	oxidoreductase activity	glycogen metabolic process	-	Fructose galactose metabolism->UDP Glucose 4 epimerase
GALE	dehydratase	hydro-lyase activity	cholesterol metabolic process
	epimerase/racemase	racemase and epimerase activity
Aminopeptidase N	metalloprotease	metallopeptidase activity	proteolysis	-	-
ANPEP	metalloprotease
Lysosomal alpha-mannosidase	glycosidase	hydrolase activity, hydrolyzing N-glycosyl compounds	carbohydrate metabolic process	-	-
MAN2B1			protein glycosylation
Beta-2-microglobulin	major histocompatibility complex antigen	-	antigen processing and presentation of peptide or polysaccharide antigen via MHC class II	MHC protein complex	-
B2M			cellular defense response
Proton-coupled amino acid transporter 2	amino acid transporter	amino acid transmembrane transporter activity	cellular process	-	-
SLC36A2		cation transmembrane transporter activity	cation transport
			anion transport
			amino acid transport
Epithelial cell adhesion molecule	receptor	receptor activity	cell communication	-	-
EPCAM
Zinc finger protein 628	-	nucleic acid binding transcription factor activity	nitrogen compound metabolic process	-	-
ZNF628		DNA binding	biosynthetic process
			transcription, DNA-dependent
			cellular process
			regulation of nucleobase-containing compound metabolic process
Transforming growth factor beta receptor type 3	TGF-beta receptor	transforming growth factor beta-activated receptor activity	protein phosphorylation	-	Gonadotropin releasing hormone receptor pathway->TBRIII
TGFBR3		transforming growth factor beta-activated receptor activity	cell communication
		cytokine receptor activity
		transforming growth factor beta-activated receptor activity
Elongation factor 1-alpha 2	translation elongation factor	GTPase activity	mRNA splicing, via spliceosome	-	-
EEF1A2	translation initiation factor	translation initiation factor activity	translation
	hydrolase	translation elongation factor activity	regulation of translation
	G-protein	translation initiation factor activity
		translation elongation factor activity
		protein binding
		translation initiation factor activity
		translation elongation factor activity
Neuroserpin	serine protease inhibitor	serine-type peptidase activity	metabolic process	extracellular region	-
SERPINI1		peptidase inhibitor activity	regulation of biological process
			regulation of catalytic activity
Glucose-6-phosphate isomerase	isomerase	isomerase activity	glycolysis	-	Pentose phosphate pathway->Glucose-P-Isomerase
GPI			gluconeogenesis
			glycolysis		Glycolysis->Phosphoglucose isomerase
Insulin-like growth factor-binding protein 5	-	protein binding	cell communication	extracellular region	-
IGFBP5			response to stimulus
			regulation of biological process
Attractin	receptor	receptor activity	cell communication	extracellular region	-
ATRN	extracellular matrix linker protein		cell-matrix adhesion	extracellular matrix
			cell-cell adhesion
			neurological system process
			ectoderm development
			nervous system development
Complement factor B	apolipoprotein	serine-type peptidase activity	complement activation	-	-
CFB	receptor	metallopeptidase activity	proteolysis
	metalloprotease	receptor activity	cell communication
	serine protease	lipid transporter activity	cell-cell adhesion
	metalloprotease		blood coagulation
	serine protease		lipid transport
	complement component
	cell adhesion molecule
Disintegrin and metalloproteinase domain-containing protein 10	-	-	fertilization	-	Alzheimer disease-amyloid secretase pathway->A disintegrase and metalloprotease 10
ADAM10			apoptotic process
			apoptotic process
Nucleoprotein TPR	-	-	-	-	Nicotinic acetylcholine receptor signaling pathway->Myosin
TPR
Guanine nucleotide-binding protein G(I)/G(S)/G(O) subunit gamma-12	heterotrimeric G-protein	GTPase activity	metabolic process	heterotrimeric G-protein complex	Heterotrimeric G-protein signaling pathway-Gq alpha and Go alpha mediated pathway->G-protein, gamma subunit
GNG12		protein binding	cell communication
					Wnt signaling pathway->G-protein, gamma subunit
					Inflammation mediated by chemokine and cytokine signaling pathway->G protein, beta and gamma subunit
					Heterotrimeric G-protein signaling pathway-rod outer segment phototransduction->G protein gamma subunit
					Cortocotropin releasing factor receptor signaling pathway->G-Protein
					Heterotrimeric G-protein signaling pathway-Gi alpha and Gs alpha mediated pathway->G protein gamma subunit
Rho-related GTP-binding protein RhoC	small GTPase	GTPase activity	metabolic process	-	Angiogenesis->Rho guanosine triphosphatase
RHOC		protein binding	cell communication
			intracellular protein transport		Axon guidance mediated by Slit/Robo->Ras homologue gene family, member A
			receptor-mediated endocytosis
					Angiotensin II-stimulated signaling through G proteins and beta-arrestin->RhoA GTPase
					Heterotrimeric G-protein signaling pathway-Gq alpha and Go alpha mediated pathway->Ras homolog gene family member A
					Inflammation mediated by chemokine and cytokine signaling pathway->Rho
					Ras Pathway->Rho
					Integrin signalling pathway->Rho
					Cytoskeletal regulation by Rho GTPase->Ras homologue gene family
Hemoglobin subunit alpha	-	-	-	-	-
HBA1
Heat shock protein HSP 90-beta	Hsp90 family chaperone	-	immune system process	-	-
HSP90AB1			protein folding
			response to stress
Vasorin	receptor	receptor activity	cellular process	extracellular region	-
VASN	extracellular matrix protein		visual perception
			sensory perception
RalA-binding protein 1	G-protein modulator	catalytic activity	metabolic process	-	-
RALBP1		protein binding	mitosis
		small GTPase regulator activity	regulation of catalytic activity
Clustered mitochondria protein homolog	translation initiation factor	translation initiation factor activity	translation	-	-
CLUH		translation initiation factor activity	regulation of translation
		translation initiation factor activity
Golgi SNAP receptor complex member 2	SNARE protein	protein binding	cellular process	nuclear outer membrane-endoplasmic reticulum membrane network	-
GOSR2			protein targeting	protein complex
			vesicle-mediated transport	endosome
			protein localization	endoplasmic reticulum
			organelle organization	cytoplasmic membrane-bounded vesicle
				cytoplasm
Hemoglobin subunit alpha	transfer/carrier protein	-	system process	-	-
HBA1			transport
Perilipin-2	transfer/carrier protein	-	lipid metabolic process	-	-
PLIN2
Complement decay-accelerating factor	apolipoprotein	serine-type peptidase activity	immune system process	-	-
CD55	receptor	metallopeptidase activity	proteolysis
	metalloprotease	receptor activity	cell communication
	serine protease	lipid transporter activity	cell-cell adhesion
	metalloprotease		response to external stimulus
	serine protease		lipid transport
	complement component
	cell adhesion molecule
Glutathione peroxidase 3	peroxidase	oxidoreductase activity	immune system process	-	-
GPX3		peroxidase activity	steroid metabolic process
			response to stress
			response to toxic substance
Neutrophil gelatinase-associated lipocalin	transfer/carrier protein	isomerase activity	fatty acid biosynthetic process	-	De novo purine biosynthesis->GDP kinase
LCN2	isomerase	binding	cell communication
			transport		De novo pyrimidine deoxyribonucleotide biosynthesis->dTDP kinase
					De novo purine biosynthesis->dADP kinase
					De novo pyrimidine deoxyribonucleotide biosynthesis->dCDP kinase
					De novo pyrmidine ribonucleotides biosythesis->UDP kinase
					De novo pyrimidine deoxyribonucleotide biosynthesis->dUDP kinase
					De novo pyrmidine ribonucleotides biosythesis->CDP kinase
					De novo purine biosynthesis->dGDP kinase
Fibronectin	signaling molecule	receptor binding	cell communication	extracellular region	Integrin signalling pathway->Fibronectin
FN1			cell-matrix adhesion
			cell-cell adhesion
ADP-ribosylation factor 4	small GTPase	GTPase activity	metabolic process	-	Huntington disease->ADP-ribosylation factor
ARF4		protein binding	cell communication
			intracellular protein transport
			vesicle-mediated transport
Nidogen-1	receptor	-	-	-	-
NID1	extracellular matrix glycoprotein
Tumor necrosis factor receptor superfamily member 11B	tumor necrosis factor receptor	cytokine receptor activity	B cell mediated immunity	-	-
TNFRSF11B		tumor necrosis factor-activated receptor activity	macrophage activation
			induction of apoptosis
			cell-cell signaling
			ectoderm development
			mesoderm development
			induction of apoptosis
			skeletal system development
			nervous system development
			cellular defense response
			negative regulation of apoptotic process
E3 ubiquitin-protein ligase TRIM23	small GTPase	GTPase activity	metabolic process	-	-
TRIM23		protein binding	cellular process
			intracellular protein transport
			vesicle-mediated transport
Transforming protein RhoA	small GTPase	GTPase activity	metabolic process	-	Angiogenesis->Rho guanosine triphosphatase
RHOA		protein binding	cell communication
			intracellular protein transport		CCKR signaling map->RHOA-GTP
			receptor-mediated endocytosis
					Angiotensin II-stimulated signaling through G proteins and beta-arrestin->RhoA GTPase
					CCKR signaling map->RHOA-GDP
					Heterotrimeric G-protein signaling pathway-Gq alpha and Go alpha mediated pathway->Ras homolog gene family member A
					Inflammation mediated by chemokine and cytokine signaling pathway->Rho
					Axon guidance mediated by semaphorins->Ras homologue gene family, member A
					Ras Pathway->Rho
					Integrin signalling pathway->Rho
Protein FAM3C	-	-	-	-	-
FAM3C
Alcohol dehydrogenase [NADP(+)]	reductase	oxidoreductase activity	metabolic process	-	-
AKR1A1		transporter activity	transport
Golgi apparatus protein 1	-	-	-	-	-
GLG1
Complement C4-A	cytokine	peptidase activity	complement activation	-	-
C4A	serine protease inhibitor	cytokine activity	proteolysis
	complement component	serine-type endopeptidase inhibitor activity	cellular process
			response to stimulus
			regulation of catalytic activity
Heat shock 70 kDa protein 1A/1B	-	-	-	-	-
HSPA1A
Low molecular weight phosphotyrosine protein phosphatase	protein phosphatase	oxidoreductase activity	protein phosphorylation	-	FGF signaling pathway->protein phosphatase 2A
ACP1	reductase	phosphoprotein phosphatase activity	cellular process
	protein phosphatase	phosphoprotein phosphatase activity
Pro-cathepsin H	cysteine protease	cysteine-type peptidase activity	proteolysis	-	Lysine biosynthesis->Dihydrodipicolinate synthase
CTSH	cysteine protease
Ceruloplasmin	transporter	oxidoreductase activity	immune system process	extracellular region	-
CP	apolipoprotein	serine-type peptidase activity	proteolysis	extracellular matrix
	membrane-bound signaling molecule	metallopeptidase activity	synaptic transmission
	receptor	receptor activity	cell-cell adhesion
	metalloprotease	lipid transporter activity	visual perception
	serine protease	transmembrane transporter activity	sensory perception
	oxidase	receptor binding	ectoderm development
	metalloprotease	enzyme regulator activity	mesoderm development
	serine protease		skeletal system development
	extracellular matrix protein		angiogenesis
	enzyme modulator		nervous system development
	cell adhesion molecule		heart development
			blood coagulation
			lipid transport
			intracellular protein transport
			endocytosis
			vitamin transport
			regulation of catalytic activity
Carboxypeptidase D	metalloprotease	metallopeptidase activity	proteolysis	-	Opioid proenkephalin pathway->proenkephalin
CPD	metalloprotease
					Opioid proenkephalin pathway->peptide E
					Opioid proenkephalin pathway->Enkephalin
					Enkephalin release->preproenkephalin mRNA
					Opioid proenkephalin pathway->met-Enkephalin
					Enkephalin release->preproenkephalin
					Opioid proenkephalin pathway->peptide F
					Opioid proenkephalin pathway->leu-Enkephalin
					Enkephalin release->Enkephalin
Alpha-1-antitrypsin	serine protease inhibitor	serine-type peptidase activity	metabolic process	extracellular region	Blood coagulation->alpha1-antitrypsin
SERPINA1		peptidase inhibitor activity	regulation of biological process
			regulation of catalytic activity
Fibulin-1	-	calcium ion binding	cellular component movement	-	-
FBLN1			ectoderm development
Complement factor H	apolipoprotein	serine-type peptidase activity	immune system process	-	-
CFH	receptor	metallopeptidase activity	proteolysis
	metalloprotease	receptor activity	cell communication
	serine protease	lipid transporter activity	cell-cell adhesion
	metalloprotease		response to external stimulus
	serine protease		lipid transport
	complement component
	cell adhesion molecule
Corticosteroid-binding globulin	serine protease inhibitor	serine-type peptidase activity	metabolic process	extracellular region	-
SERPINA6		peptidase inhibitor activity	regulation of biological process
			regulation of catalytic activity
Synaptotagmin-like protein 2	membrane trafficking regulatory protein	protein binding	organelle organization	membrane	-
SYTL2		lipid binding		cytoplasmic membrane-bounded vesicle
				cytoplasm
Glutathione S-transferase Mu 3	-	-	-	-	-
GSTM3
Ras-related C3 botulinum toxin substrate 1	small GTPase	GTPase activity	metabolic process	-	FGF signaling pathway->Ras-related C3 botulinum toxin substrate
RAC1		protein binding	cell communication
			intracellular protein transport		Axon guidance mediated by netrin->Ras-related C3 botulinum toxin substrate
			receptor-mediated endocytosis
					CCKR signaling map->RAC1-GDP
					Axon guidance mediated by Slit/Robo->Ras-related C3 botulinum toxin substrate
					EGF receptor signaling pathway->Ras-related C3 botulinum toxin substrate
					Inflammation mediated by chemokine and cytokine signaling pathway->Ras-related C3 botulinum toxin substrate
					Gonadotropin releasing hormone receptor pathway->Rac1
					p38 MAPK pathway->Ras-related C3 botulinum toxin substrate
					VEGF signaling pathway->Ras-related C3 botulinum toxin substrate
					Integrin signalling pathway->Ras-related C3 botulinum toxin substrate
					Ras Pathway->Ras-related C3 botulinum toxin substrate
					B cell activation->Ras-related C3 botulinum toxin substrate
					T cell activation->Ras-related C3 botulinum toxin substrate
					Cytoskeletal regulation by Rho GTPase->Ras-related C3 Botulinum toxin substrate 1
					Axon guidance mediated by semaphorins->Ras-related C3 botulinum toxin substrate
					CCKR signaling map->RAC1-GTP
					Huntington disease->Ras-related C3 botulinum toxin substrate
Dynein heavy chain 5, axonemal	hydrolase	microtubule motor activity	spermatogenesis	microtubule	Huntington disease->Dynein complex
DNAH5	microtubule binding motor protein	structural constituent of cytoskeleton	fertilization	cytoskeleton
			metabolic process	intracellular
			cellular component movement
			mitosis
			chromosome segregation
			cellular component morphogenesis
			intracellular protein transport
			vesicle-mediated transport
			cellular component organization
Lithostathine-1-beta	growth factor	growth factor activity	macrophage activation	-	-
REG1B			blood coagulation
Beta-enolase	lyase	lyase activity	glycolysis	-	-
ENO3			glycolysis
Peroxidasin homolog	peroxidase	oxidoreductase activity	immune system process	-	-
PXDN		peroxidase activity	metabolic process
GTP-binding protein SAR1a	small GTPase	GTPase activity	metabolic process	-	-
SAR1A		protein binding	cell communication
			intracellular protein transport
			vesicle-mediated transport
Gamma-glutamyltranspeptidase 1	acyltransferase	transferase activity, transferring acyl groups	cellular amino acid metabolic process	-	-
GGT1	protease	peptidase activity	cellular protein modification process
	protease		proteolysis
Histone H2A type 1-D	histone	DNA binding	nucleobase-containing compound metabolic process	-	-
HIST1H2AD			cellular process
			chromatin organization
Rho-related GTP-binding protein RhoB	small GTPase	GTPase activity	metabolic process	-	Angiogenesis->Rho guanosine triphosphatase
RHOB		protein binding	cell communication
			intracellular protein transport		Axon guidance mediated by Slit/Robo->Ras homologue gene family, member A
			receptor-mediated endocytosis
					Ras Pathway->Rho
					Integrin signalling pathway->Rho
					PDGF signaling pathway->Ras
					Cytoskeletal regulation by Rho GTPase->Ras homologue gene family
Complement factor D	peptide hormone	serine-type peptidase activity	gamete generation	extracellular region	-
CFD	receptor	receptor activity	immune system process
	serine protease	calcium ion binding	lipid metabolic process
	serine protease	hormone activity	proteolysis
	protease inhibitor	calmodulin binding	response to external stimulus
	annexin	calcium-dependent phospholipid binding	lipid transport
	calmodulin	peptidase inhibitor activity	regulation of catalytic activity
Glial fibrillary acidic protein	structural protein	structural constituent of cytoskeleton	cellular process	intermediate filament cytoskeleton	-
GFAP	intermediate filament		cellular component morphogenesis	intracellular
			cellular component organization
Apolipoprotein B-100	-	-	-	-	-
APOB
Pancreatic alpha-amylase	amylase	amylase activity	glycogen metabolic process	-	-
AMY2A
L-lactate dehydrogenase A chain	dehydrogenase	oxidoreductase activity	glycolysis	-	-
LDHA			glycolysis
			tricarboxylic acid cycle
Retinol-binding protein 1	-	-	ectoderm development	-	-
RBP1
Beta-hexosaminidase subunit alpha	glycosidase	hydrolase activity, hydrolyzing N-glycosyl compounds	polysaccharide metabolic process	-	-
HEXA			lipid metabolic process
Sodium- and chloride-dependent neutral and basic amino acid transporter B(0+)	cation transporter	cation transmembrane transporter activity	synaptic transmission	-	-
SLC6A14			neurological system process
			cation transport
			extracellular transport
Dynein heavy chain 1, axonemal	hydrolase	microtubule motor activity	metabolic process	microtubule	Huntington disease->Dynein complex
DNAH1	microtubule binding motor protein	structural constituent of cytoskeleton	cellular component movement	cytoskeleton
			mitosis	intracellular
			chromosome segregation
			intracellular protein transport
			vesicle-mediated transport
			cellular component organization
Contactin-3	immunoglobulin receptor superfamily	phosphoprotein phosphatase activity	cellular protein modification process	-	-
CNTN3	protein phosphatase	phosphoprotein phosphatase activity	cell cycle
	protein phosphatase	receptor activity	muscle contraction
	immunoglobulin receptor superfamily		neurological system process
	immunoglobulin superfamily cell adhesion molecule		ectoderm development
			mesoderm development
Synaptobrevin homolog YKT6	SNARE protein	protein binding	cellular process	membrane	-
YKT6			vesicle-mediated transport	protein complex
			organelle organization	cytoplasm
Vitronectin	cell adhesion molecule	-	cellular process	-	-
VTN			cell-cell adhesion
Alpha-1-antichymotrypsin	serine protease inhibitor	serine-type peptidase activity	metabolic process	extracellular region	-
SERPINA3		peptidase inhibitor activity	regulation of biological process
			regulation of catalytic activity
Alpha-N-acetylgalactosaminidase	-	galactosidase activity	nitrogen compound metabolic process	intracellular	-
NAGA			catabolic process
			carbohydrate metabolic process
			lipid metabolic process
			cellular process
Gamma-taxilin	antibacterial response protein	-	immune system process	-	-
TXLNG			defense response to bacterium
			intracellular protein transport
			vesicle-mediated transport
Melanotransferrin	transfer/carrier protein	serine-type peptidase activity	metabolic process	-	-
MFI2	serine protease		transport
	serine protease
Lactoperoxidase	peroxidase	oxidoreductase activity	immune response	-	-
LPO		peroxidase activity	metabolic process
			response to stimulus
Peptidyl-prolyl cis-trans isomerase C	isomerase	isomerase activity	cellular protein modification process	-	-
PPIC			cellular process
Neuronal acetylcholine receptor subunit alpha-6	GABA receptor	acetylcholine receptor activity	neuron-neuron synaptic transmission	-	Nicotinic acetylcholine receptor signaling pathway->Nicotinic Acetylcholine Receptor
CHRNA6	acetylcholine receptor	GABA receptor activity	neurological system process
	GABA receptor	ligand-gated ion channel activity	ectoderm development		Nicotinic acetylcholine receptor signaling pathway->nicotinic acetylcholine receptor alpha
	acetylcholine receptor		nervous system development
			cation transport		Nicotine pharmacodynamics pathway->Nicotinic acetylcholine receptor alpha 6 subunit
			anion transport
S-formylglutathione hydrolase	esterase	hydrolase activity, acting on ester bonds	metabolic process	-	-
ESD
Aldehyde dehydrogenase family 3 member B1	dehydrogenase	oxidoreductase activity	metabolic process	-	-
ALDH3B1
Sulfhydryl oxidase 1	oxidase	oxidoreductase activity	respiratory electron transport chain	-	-
QSOX1		protein disulfide isomerase activity	protein folding
			cellular protein modification process
Inter-alpha-trypsin inhibitor heavy chain H1	serine protease inhibitor	peptidase activity	proteolysis	-	-
ITIH1		protein binding	regulation of catalytic activity
		serine-type endopeptidase inhibitor activity
Apolipoprotein C-III	transporter	lipid transporter activity	lipid metabolic process	-	-
APOC3	apolipoprotein	transmembrane transporter activity	lipid transport
	signaling molecule	receptor binding
Fibrinogen alpha chain	signaling molecule	receptor binding	cell communication	extracellular region	Blood coagulation->Fibrin monomer
FGA			cell-matrix adhesion
			cell-cell adhesion		Plasminogen activating cascade->Fibrin
			blood circulation
					Blood coagulation->Fibrin polymer cross-linked
					Plasminogen activating cascade->Fibrin degradation products
					Blood coagulation->Fibrinogen
14-3-3 protein epsilon	chaperone	-	cell cycle	-	EGF receptor signaling pathway->14-3-3
YWHAE
					FGF signaling pathway->14-3-3
					Parkinson disease->14-3-3
Matrilysin	-	-	-	extracellular matrix	CCKR signaling map->MMP7
MMP7
					Alzheimer disease-presenilin pathway->Matrix metalloprotease
					Wnt signaling pathway->Wnt Target Genes
					CCKR signaling map->MMP7
Eukaryotic initiation factor 4A-I	RNA helicase	RNA helicase activity	nucleobase-containing compound metabolic process	-	-
EIF4A1	helicase	translation initiation factor activity	translation
		translation initiation factor activity	regulation of translation
		translation initiation factor activity
Actin, cytoplasmic 2	actin and actin related protein	structural constituent of cytoskeleton	cytokinesis	actin cytoskeleton	Alzheimer disease-presenilin pathway->actin
ACTG1			mitosis	intracellular
			cellular component morphogenesis		Cytoskeletal regulation by Rho GTPase->Actin
			intracellular protein transport
			exocytosis		Nicotinic acetylcholine receptor signaling pathway->Actin
			endocytosis
			cellular component organization		Integrin signalling pathway->Actin
					Cadherin signaling pathway->Filamentous F-actin
					Inflammation mediated by chemokine and cytokine signaling pathway->F-actin
					Huntington disease->Actin
Actin, cytoplasmic 1	actin and actin related protein	structural constituent of cytoskeleton	cytokinesis	actin cytoskeleton	Alzheimer disease-presenilin pathway->actin
ACTB			mitosis	intracellular
			intracellular protein transport		Cytoskeletal regulation by Rho GTPase->Actin
			exocytosis
			endocytosis		Nicotinic acetylcholine receptor signaling pathway->Actin
			cellular component organization
					Integrin signalling pathway->Actin
					Cadherin signaling pathway->Filamentous F-actin
					Inflammation mediated by chemokine and cytokine signaling pathway->F-actin
					Huntington disease->Actin
Synaptic vesicle membrane protein VAT-1 homolog	dehydrogenase	oxidoreductase activity	carbohydrate metabolic process	-	Huntington disease->Tumor protein p53 inducible protein 3
VAT1	reductase
UDP-glucose:glycoprotein glucosyltransferase 1	glycosyltransferase	transferase activity, transferring glycosyl groups	protein glycosylation	-	-
UGGT1
Peroxiredoxin-5, mitochondrial	-	-	-	-	-
PRDX5
Lipoprotein lipase	storage protein	lipase activity	female gamete generation	-	-
LPL	esterase		phospholipid metabolic process
	lipase		phospholipid metabolic process
			lipid transport
Heparin cofactor 2	serine protease inhibitor	serine-type peptidase activity	metabolic process	extracellular region	Blood coagulation->heparin cofactor II
SERPIND1		peptidase inhibitor activity	regulation of biological process
			regulation of catalytic activity
Proteasome subunit alpha type-2	-	-	-	-	Parkinson disease->20S proteasome
PSMA2
Legumain	cysteine protease	cysteine-type peptidase activity	proteolysis	-	-
LGMN	cysteine protease
Partner and localizer of BRCA2	-	-	-	-	-
PALB2
Transmembrane protease serine 4	peptide hormone	serine-type peptidase activity	lipid metabolic process	extracellular region	-
TMPRSS4	receptor	receptor activity	proteolysis
	serine protease	calcium ion binding	response to external stimulus
	serine protease	hormone activity	lipid transport
	protease inhibitor	calmodulin binding	regulation of catalytic activity
	annexin	calcium-dependent phospholipid binding
	calmodulin	peptidase inhibitor activity
Actin, aortic smooth muscle	actin and actin related protein	structural constituent of cytoskeleton	cell cycle	intracellular	Alzheimer disease-presenilin pathway->actin
ACTA2			cellular component morphogenesis
			intracellular protein transport		Wnt signaling pathway->NFAT Target Genes
			exocytosis
			endocytosis		Cytoskeletal regulation by Rho GTPase->Actin
			cellular component organization
					Nicotinic acetylcholine receptor signaling pathway->Actin
					Cadherin signaling pathway->Filamentous F-actin
					Inflammation mediated by chemokine and cytokine signaling pathway->F-actin
					Huntington disease->Actin
Golgin-45	-	-	-	-	-
BLZF1
Hypoxia up-regulated protein 1	Hsp70 family chaperone	-	protein folding	-	-
HYOU1			protein complex assembly
			response to stress
			protein complex biogenesis
Intelectin-2	-	-	-	-	-
ITLN2
Desmoplakin	non-motor actin binding protein	structural constituent of cytoskeleton	cellular process	actin cytoskeleton	-
DSP		actin binding	anatomical structure morphogenesis	intracellular
			cellular component organization
Brain-specific serine protease 4	serine protease	serine-type peptidase activity	proteolysis	-	-
PRSS22	serine protease
Arylacetamide deacetylase	lipase	lipase activity	metabolic process	-	-
AADAC
Inter-alpha-trypsin inhibitor heavy chain H2	serine protease inhibitor	peptidase activity	proteolysis	-	-
ITIH2		protein binding	regulation of catalytic activity
		serine-type endopeptidase inhibitor activity
Complement C5	cytokine	peptidase activity	complement activation	-	-
C5	serine protease inhibitor	cytokine activity	proteolysis
	complement component	serine-type endopeptidase inhibitor activity	cellular process
			response to stimulus
			regulation of catalytic activity
Protein disulfide-isomerase	-	oxidoreductase activity	apoptotic process	organelle	-
P4HB		isomerase activity	protein folding	cytoplasm
			cell communication
			apoptotic process
			response to stress
			regulation of biological process
Serotransferrin	transfer/carrier protein	serine-type peptidase activity	metabolic process	-	-
TF	serine protease		transport
	serine protease
Glyceraldehyde-3-phosphate dehydrogenase	dehydrogenase	oxidoreductase activity	glycolysis	-	Glycolysis->Glyceraldehyde 3-phosphate dehydrogenase
GAPDH			glycolysis
					Huntington disease->Glyceraldehyde-3-phosphate dehydrogenase
Protein AMBP	serine protease inhibitor	peptidase activity	immune system process	-	-
AMBP		protein binding	proteolysis
		serine-type endopeptidase inhibitor activity	blood coagulation
			regulation of catalytic activity
Protein DJ-1	transcription factor	sequence-specific DNA binding transcription factor activity	transcription from RNA polymerase II promoter	-	-
PARK7	cysteine protease	cysteine-type peptidase activity	proteolysis
	RNA binding protein	sequence-specific DNA binding transcription factor activity	response to stress
	cysteine protease	RNA binding	regulation of transcription from RNA polymerase II promoter
Arf-GAP with Rho-GAP domain, ANK repeat and PH domain-containing protein 3	nucleic acid binding	catalytic activity	metabolic process	-	-
ARAP3	G-protein modulator	nucleic acid binding	cellular process
		protein binding	regulation of catalytic activity
		small GTPase regulator activity
Haptoglobin	peptide hormone	serine-type peptidase activity	gamete generation	extracellular region	-
HP	receptor	receptor activity	complement activation
	serine protease	calcium ion binding	lipid metabolic process
	serine protease	hormone activity	proteolysis
	protease inhibitor	calmodulin binding	blood circulation
	complement component	calcium-dependent phospholipid binding	response to stress
	annexin	peptidase inhibitor activity	blood coagulation
	calmodulin		lipid transport
			regulation of catalytic activity
Epithelial discoidin domain-containing receptor 1	-	-	-	-	-
DDR1
N-alpha-acetyltransferase 15, NatA auxiliary subunit	acetyltransferase	acetyltransferase activity	transcription from RNA polymerase II promoter	-	-
NAA15			protein acetylation
			regulation of transcription from RNA polymerase II promoter
Inter-alpha-trypsin inhibitor heavy chain H4	serine protease inhibitor	peptidase activity	proteolysis	-	-
ITIH4		protein binding	regulation of catalytic activity
		serine-type endopeptidase inhibitor activity
Tryptase beta-2	peptide hormone	serine-type peptidase activity	lipid metabolic process	extracellular region	-
TPSB2	receptor	receptor activity	proteolysis
	serine protease	calcium ion binding	response to external stimulus
	serine protease	hormone activity	lipid transport
	protease inhibitor	calmodulin binding	regulation of catalytic activity
	annexin	calcium-dependent phospholipid binding
	calmodulin	peptidase inhibitor activity
78 kDa glucose-regulated protein	Hsp70 family chaperone	-	protein folding	-	Apoptosis signaling pathway->Heat shock protein 70
HSPA5			protein complex assembly
			response to stress		Parkinson disease->Heat shock protein 70
			protein complex biogenesis
Endoplasmic reticulum resident protein 44	-	isomerase activity	protein folding	organelle	-
ERP44			cellular process	cytoplasm
			response to stress
45 kDa calcium-binding protein	calmodulin	calcium ion binding	cell communication	-	Gonadotropin releasing hormone receptor pathway->AMPK
SDF4		calmodulin binding
Complement factor I	peptide hormone	serine-type peptidase activity	gamete generation	extracellular region	-
CFI	receptor	receptor activity	complement activation
	serine protease	calcium ion binding	lipid metabolic process
	serine protease	hormone activity	proteolysis
	protease inhibitor	calmodulin binding	blood coagulation
	annexin	calcium-dependent phospholipid binding	lipid transport
	calmodulin	peptidase inhibitor activity	regulation of catalytic activity
Phosphatidylethanolamine-binding protein 1	-	-	-	-	FGF signaling pathway->Raf-1 kinase inhibitor protein
PEBP1
					EGF receptor signaling pathway->Raf-1 kinase inhibitor protein
Alpha-amylase 1	-	-	-	-	-
AMY1A
Hemopexin	transfer/carrier protein	-	vitamin transport	extracellular matrix	-
HPX
Beta-galactoside alpha-2,6-sialyltransferase 1	-	-	-	-	-
ST6GAL1
Folate receptor alpha	-	-	-	-	-
FOLR1
Ganglioside GM2 activator	transfer/carrier protein	-	protein lipidation	-	-
GM2A
Cysteine-rich secretory protein 2	defense/immunity protein	-	spermatogenesis	-	-
CRISP2			fertilization
			immune system process
Argininosuccinate synthase	ligase	ligase activity	nitrogen compound metabolic process	intracellular	Arginine biosynthesis->Argininosuccinate synthase
ASS1			biosynthetic process
			cellular amino acid biosynthetic process
			cellular process
Alpha-galactosidase A	-	-	-	-	-
GLA
Phosphatidylethanolamine-binding protein 4	-	-	-	-	FGF signaling pathway->Raf-1 kinase inhibitor protein
PEBP4
					EGF receptor signaling pathway->Raf-1 kinase inhibitor protein
Tubulointerstitial nephritis antigen-like	cysteine protease	cysteine-type peptidase activity	proteolysis	-	-
TINAGL1	cysteine protease		cellular process
DnaJ homolog subfamily B member 11	-	-	-	-	-
DNAJB11
Complement C3	cytokine	peptidase activity	proteolysis	-	Blood coagulation->von Willebrand Factor
C3	serine protease inhibitor	cytokine activity	cellular process
	complement component	serine-type endopeptidase inhibitor activity	response to stimulus		Inflammation mediated by chemokine and cytokine signaling pathway->ExtraCellular matrix protein
			regulation of catalytic activity
Platelet-activating factor acetylhydrolase	esterase	hydrolase activity, acting on ester bonds	immune system process	-	-
PLA2G7			phospholipid metabolic process
			phospholipid metabolic process
Peptidyl-prolyl cis-trans isomerase B	isomerase	isomerase activity	cellular protein modification process	-	-
PPIB			cellular process
Cathepsin L2	cysteine protease	cysteine-type peptidase activity	proteolysis	-	-
CTSV	cysteine protease		cell adhesion
Hephaestin-like protein 1	transporter	oxidoreductase activity	immune system process	extracellular region	-
HEPHL1	apolipoprotein	serine-type peptidase activity	proteolysis	extracellular matrix
	membrane-bound signaling molecule	metallopeptidase activity	synaptic transmission
	receptor	receptor activity	cell-cell adhesion
	metalloprotease	lipid transporter activity	visual perception
	serine protease	transmembrane transporter activity	sensory perception
	oxidase	receptor binding	ectoderm development
	metalloprotease	enzyme regulator activity	mesoderm development
	serine protease		skeletal system development
	extracellular matrix protein		angiogenesis
	enzyme modulator		nervous system development
	cell adhesion molecule		heart development
			blood coagulation
			lipid transport
			intracellular protein transport
			endocytosis
			vitamin transport
			regulation of catalytic activity
Platelet-derived growth factor subunit A	growth factor	protein kinase activity	phosphate-containing compound metabolic process	extracellular region	PDGF signaling pathway->Platelet-Derived Growth Factor
PDGFA		receptor binding	protein phosphorylation
			cellular component movement		Angiogenesis->Platelet-Derived Growth Factor
			cell communication
			cell proliferation
			single-multicellular organism process
			locomotion
			response to stress
			localization
			regulation of phosphate metabolic process
			regulation of catalytic activity
Lysosomal protective protein	serine protease	serine-type peptidase activity	proteolysis	-	-
CTSA	serine protease		cellular process
N-acetylglucosamine-1-phosphotransferase subunit gamma	transferase	transferase activity	carbohydrate metabolic process	-	-
GNPTG	enzyme modulator	protein binding	protein glycosylation
		enzyme regulator activity	regulation of carbohydrate metabolic process
			regulation of catalytic activity
Prolyl endopeptidase-like	serine protease	serine-type peptidase activity	proteolysis	-	Vasopressin synthesis->Endo Peptidase
PREPL	serine protease
Heat shock 70 kDa protein 1A/1B	Hsp70 family chaperone	-	immune system process	-	Apoptosis signaling pathway->Heat shock protein 70
HSPA1A			protein folding
			protein complex assembly		Parkinson disease->Heat shock protein 70
			response to stress
			protein complex biogenesis
Fatty acid synthase	acyltransferase	oxidoreductase activity	cellular amino acid metabolic process	-	-
FASN	methyltransferase	methyltransferase activity	fatty acid biosynthetic process
	dehydrogenase	transferase activity, transferring acyl groups
	ligase	hydrolase activity, acting on ester bonds
	esterase	ligase activity
Neural cell adhesion molecule L1-like protein	G-protein coupled receptor	phosphoprotein phosphatase activity	cellular protein modification process	-	-
CHL1	immunoglobulin receptor superfamily	phosphoprotein phosphatase activity	cell cycle
	protein phosphatase	G-protein coupled receptor activity	cell communication
	protein phosphatase		neurological system process
	immunoglobulin receptor superfamily
	immunoglobulin superfamily cell adhesion molecule
Death-associated protein kinase 1	immunoglobulin receptor superfamily	phosphoprotein phosphatase activity	induction of apoptosis	-	-
DAPK1	protein phosphatase	phosphoprotein phosphatase activity	cellular protein modification process
	protein phosphatase	receptor activity	cell cycle
	immunoglobulin receptor superfamily		cell adhesion
	immunoglobulin superfamily cell adhesion molecule		induction of apoptosis
Mimecan	receptor	receptor activity	immune system process	extracellular region	-
OGN	extracellular matrix protein		transcription from RNA polymerase II promoter	extracellular matrix
			protein phosphorylation
			cellular component movement
			cell-cell signaling
			cell-cell adhesion
			sensory perception
			ectoderm development
			regulation of transcription from RNA polymerase II promoter
Beta-2-glycoprotein 1	apolipoprotein	serine-type peptidase activity	complement activation	-	-
APOH	receptor	metallopeptidase activity	proteolysis
	metalloprotease	receptor activity	cellular process
	serine protease	lipid transporter activity	blood coagulation
	metalloprotease		lipid transport
	serine protease
	complement component
	cell adhesion molecule
Laminin subunit beta-1	receptor	receptor activity	cell communication	extracellular region	Integrin signalling pathway->Laminin
LAMB1	extracellular matrix linker protein		cell-matrix adhesion	extracellular matrix
			cell-cell adhesion
			neurological system process
			ectoderm development
			nervous system development
Alpha-enolase	lyase	lyase activity	glycolysis	-	Glycolysis->Enolase
ENO1			glycolysis
Angiopoietin-related protein 4	signaling molecule	receptor binding	cell communication	extracellular region	-
ANGPTL4			cell-matrix adhesion
			cell-cell adhesion
Suppressor of tumorigenicity 14 protein	peptide hormone	serine-type peptidase activity	immune system process	extracellular region	-
ST14	receptor	receptor activity	apoptotic process
	serine protease	calcium ion binding	lipid metabolic process
	serine protease	hormone activity	proteolysis
	protease inhibitor	calmodulin binding	system process
	annexin	calcium-dependent phospholipid binding	mesoderm development
	calmodulin	peptidase inhibitor activity	apoptotic process
			response to external stimulus
			lipid transport
			regulation of catalytic activity
Endothelial lipase	storage protein	lipase activity	female gamete generation	-	-
LIPG	esterase		phospholipid metabolic process
	lipase		phospholipid metabolic process
Eukaryotic translation initiation factor 5A-1	translation initiation factor	translation initiation factor activity	translation	-	-
EIF5A		translation initiation factor activity	regulation of translation
		translation initiation factor activity
CD9 antigen	membrane-bound signaling molecule	receptor activity	cellular process	-	-
CD9	receptor	receptor binding	neurological system process
	cell adhesion molecule		blood coagulation
Malate dehydrogenase, cytoplasmic	dehydrogenase	oxidoreductase activity	generation of precursor metabolites and energy	-	TCA cycle->Malate Dehydrogenase
MDH1			carbohydrate metabolic process
			tricarboxylic acid cycle
Coagulation factor XII	peptide hormone	serine-type peptidase activity	gamete generation	extracellular region	Blood coagulation->Factor XII
F12	receptor	receptor activity	immune system process
	serine protease	calcium ion binding	lipid metabolic process		Blood coagulation->Factor XIIa
	serine protease	hormone activity	proteolysis
	protease inhibitor	calmodulin binding	response to external stimulus
	annexin	calcium-dependent phospholipid binding	lipid transport
	calmodulin	peptidase inhibitor activity	regulation of catalytic activity
Endoplasmin	Hsp90 family chaperone	-	immune system process	-	-
HSP90B1			protein folding
			response to stress
Heat shock 70 kDa protein 6	Hsp70 family chaperone	-	immune system process	-	Apoptosis signaling pathway->Heat shock protein 70
HSPA6			protein folding
			protein complex assembly		Parkinson disease->Heat shock protein 70
			response to stress
			protein complex biogenesis
Inter-alpha-trypsin inhibitor heavy chain H3	serine protease inhibitor	peptidase activity	proteolysis	-	-
ITIH3		protein binding	regulation of catalytic activity
		serine-type endopeptidase inhibitor activity
Junction plakoglobin	storage protein	-	-	plasma membrane	Alzheimer disease-presenilin pathway->gamma-catenin
JUP	signaling molecule			protein complex
	cytoskeletal protein			organelle
	cell adhesion molecule			intracellular
Clusterin	-	-	-	-	CCKR signaling map->CLU
CLU
					CCKR signaling map->CLU
					CCKR signaling map->CLU
Calsyntenin-1	cell adhesion molecule	calcium ion binding	cell communication	-	-
CLSTN1	calcium-binding protein		cell-cell adhesion
Procollagen-lysine,2-oxoglutarate 5-dioxygenase 2	oxygenase	oxidoreductase activity	protein metabolic process	-	-
PLOD2			cellular process
			cell adhesion
Alpha-actinin-4	non-motor actin binding protein	structural constituent of cytoskeleton	cellular component movement	actin cytoskeleton	Integrin signalling pathway->alpha actinin
ACTN4		actin binding	cellular component morphogenesis	intracellular
			cellular component organization
Apolipoprotein A-II	transporter	lipid transporter activity	lipid metabolic process	-	-
APOA2	apolipoprotein	transmembrane transporter activity	lipid transport
Dynein heavy chain 10, axonemal	hydrolase	microtubule motor activity	metabolic process	microtubule	Huntington disease->Dynein complex
DNAH10	microtubule binding motor protein	structural constituent of cytoskeleton	cellular component movement	cytoskeleton
			mitosis	intracellular
			chromosome segregation
			intracellular protein transport
			vesicle-mediated transport
			cellular component organization
UTP--glucose-1-phosphate uridylyltransferase	-	-	protein glycosylation	-	-
UGP2
Alpha/beta hydrolase domain-containing protein 14B	serine protease	serine-type peptidase activity	immune system process	-	-
ABHD14B	serine protease		proteolysis
			response to toxic substance
CMP-N-acetylneuraminate-beta-galactosamide-alpha-2,3-sialyltransferase 1	glycosyltransferase	transferase activity, transferring glycosyl groups	polysaccharide metabolic process	-	-
ST3GAL1			lipid metabolic process
			protein glycosylation
Acetyl-CoA acetyltransferase, cytosolic	acetyltransferase	acetyltransferase activity	protein acetylation	-	-
ACAT2
Aldose reductase	reductase	oxidoreductase activity	metabolic process	-	-
AKR1B1		transporter activity	transport
Fructose-1,6-bisphosphatase 1	carbohydrate phosphatase	carbohydrate phosphatase activity	gluconeogenesis	-	-
FBP1	carbohydrate phosphatase	carbohydrate phosphatase activity
Histidine triad nucleotide-binding protein 1	nucleotide phosphatase	nucleotide phosphatase activity	metabolic process	-	-
HINT1	nucleotide phosphatase	nucleotide phosphatase activity
Alpha-2-HS-glycoprotein	extracellular matrix glycoprotein	cysteine-type peptidase activity	immune system process	extracellular region	-
AHSG	cysteine protease inhibitor	protein binding	proteolysis	extracellular matrix
		cysteine-type endopeptidase inhibitor activity	mesoderm development
			skeletal system development
			regulation of catalytic activity
CD81 antigen	membrane-bound signaling molecule	receptor activity	B cell mediated immunity	-	-
CD81	receptor	receptor binding	cellular process
	cell adhesion molecule		neurological system process
			blood coagulation
Ras-related protein Rab-12	-	-	-	-	-
RAB12
Peptidyl-prolyl cis-trans isomerase A	isomerase	isomerase activity	cellular protein modification process	-	-
PPIA			cellular process
Isocitrate dehydrogenase [NADP] cytoplasmic	-	-	-	-	-
IDH1
Thrombospondin-2	-	-	-	-	-
THBS2
Apolipoprotein D	-	-	-	-	-
APOD
Lactotransferrin	transfer/carrier protein	serine-type peptidase activity	metabolic process	-	-
LTF	serine protease		transport
	serine protease
Rho GDP-dissociation inhibitor 1	signaling molecule	catalytic activity	metabolic process	-	-
ARHGDIA	G-protein modulator	receptor binding	cell communication
		small GTPase regulator activity	regulation of catalytic activity
Alpha-lactalbumin	-	-	-	-	-
LALBA
Nucleobindin-2	nucleic acid binding	nucleic acid binding	cellular calcium ion homeostasis	-	-
NUCB2	annexin	calcium ion binding
	calmodulin	calmodulin binding
		calcium-dependent phospholipid binding
Endoplasmic reticulum resident protein 29	membrane traffic protein	-	intracellular protein transport	-	-
ERP29			exocytosis
Peroxiredoxin-6	peroxidase	oxidoreductase activity	metabolic process	-	-
PRDX6		peroxidase activity
COP9 signalosome complex subunit 1	-	-	cellular protein modification process	protein complex	-
GPS1			cellular process	nucleus
				intracellular
Polymeric immunoglobulin receptor	immunoglobulin receptor superfamily	receptor activity	immune system process	-	-
PIGR	immunoglobulin receptor superfamily		response to stimulus
			intracellular protein transport
			receptor-mediated endocytosis
Eukaryotic translation initiation factor 6	translation initiation factor	translation initiation factor activity	translation	-	-
EIF6		translation initiation factor activity	regulation of translation
		translation initiation factor activity
Apolipoprotein A-I	-	transferase activity, transferring acyl groups	phospholipid metabolic process	extracellular space	-
APOA1		lipase activity	nitrogen compound metabolic process	macromolecular complex
		lipid transporter activity	catabolic process
		receptor binding	biosynthetic process
		lipid binding	fatty acid biosynthetic process
		enzyme activator activity	phospholipid metabolic process
			cholesterol metabolic process
			protein metabolic process
			cellular process
			system process
			cell differentiation
			nervous system development
			response to stress
			anion transport
			lipid transport
			homeostatic process
			regulation of biological process
			regulation of catalytic activity
			cellular component organization
			cellular component biogenesis
DnaJ homolog subfamily C member 3	-	-	system process	-	-
DNAJC3
Peroxiredoxin-2	peroxidase	oxidoreductase activity	immune system process	-	-
PRDX2		peroxidase activity	metabolic process
Palmitoyl-protein thioesterase 1	esterase	hydrolase activity, acting on ester bonds	metabolic process	vacuole	-
PPT1				cytoplasm
Actin, gamma-enteric smooth muscle	actin and actin related protein	structural constituent of cytoskeleton	cell cycle	intracellular	Alzheimer disease-presenilin pathway->actin
ACTG2			cellular component morphogenesis
			intracellular protein transport		Wnt signaling pathway->NFAT Target Genes
			exocytosis
			endocytosis		Cytoskeletal regulation by Rho GTPase->Actin
			cellular component organization
					Nicotinic acetylcholine receptor signaling pathway->Actin
					Cadherin signaling pathway->Filamentous F-actin
					Inflammation mediated by chemokine and cytokine signaling pathway->F-actin
					Huntington disease->Actin
Complement C2	apolipoprotein	serine-type peptidase activity	complement activation	-	-
C2	receptor	metallopeptidase activity	proteolysis
	metalloprotease	receptor activity	cell communication
	serine protease	lipid transporter activity	cell-cell adhesion
	metalloprotease		blood coagulation
	serine protease		lipid transport
	complement component
	cell adhesion molecule
N(4)-(beta-N-acetylglucosaminyl)-L-asparaginase	protease	peptidase activity	cellular amino acid catabolic process	-	-
AGA	protease		proteolysis
Fibrinogen gamma chain	signaling molecule	receptor binding	cell communication	extracellular region	Blood coagulation->Fibrin monomer
FGG			cell-matrix adhesion
			cell-cell adhesion		Plasminogen activating cascade->Fibrin
			blood coagulation
					Blood coagulation->Fibrin polymer cross-linked
					Blood coagulation->Fibrinogen
WAP four-disulfide core domain protein 2	serine protease inhibitor	peptidase activity	proteolysis	-	-
WFDC2		protein binding	regulation of catalytic activity
		serine-type endopeptidase inhibitor activity
Prothrombin	serine protease	serine-type peptidase activity	immune system process	-	Blood coagulation->Thrombin
F2	serine protease		proteolysis
			blood coagulation		Blood coagulation->Prothrombin
Fatty acid-binding protein, heart	-	-	ectoderm development	-	-
FABP3
Butyrophilin subfamily 1 member A1	ubiquitin-protein ligase	ubiquitin-protein ligase activity	proteolysis	-	-
BTN1A1			cellular process
			mammary gland development
			cellular defense response
			intracellular protein transport
			exocytosis
Tissue factor	type I cytokine receptor	receptor activity	cell communication	membrane	Angiogenesis->Tissue Factor
F3	type II cytokine receptor	protein binding	response to stimulus	cell part
	defense/immunity protein		regulation of biological process		Blood coagulation->Tissue Factor
Gastric triacylglycerol lipase	lipase	lipase activity	lipid metabolic process	-	-
LIPF
Apolipoprotein M	-	-	-	-	-
APOM
Biglycan	cytokine	receptor activity	cell communication	extracellular region	-
BGN	receptor	cytokine activity	cell-cell adhesion	extracellular matrix
	extracellular matrix protein		mesoderm development
			skeletal system development
			cellular glucose homeostasis
ADP-ribosylation factor 6	small GTPase	GTPase activity	metabolic process	-	Huntington disease->ADP-ribosylation factor
ARF6		protein binding	cell communication
			intracellular protein transport		Integrin signalling pathway->ADP ribosylation factor 6
			vesicle-mediated transport
Cocaine esterase	esterase	hydrolase activity, acting on ester bonds	metabolic process	extracellular region	-
CES2	lipase
Insulin-like growth factor-binding protein-like 1	-	-	-	-	-
IGFBPL1
Unconventional myosin-XVIIIb	G-protein modulator	motor activity	metabolic process	plasma membrane	-
MYO18B	actin binding motor protein	structural constituent of cytoskeleton	cytokinesis	actin cytoskeleton
	cell junction protein	protein binding	cellular component movement	intracellular
		enzyme regulator activity	mitosis
			cell communication
			muscle contraction
			sensory perception of sound
			sensory perception
			mesoderm development
			anatomical structure morphogenesis
			intracellular protein transport
			vesicle-mediated transport
			regulation of catalytic activity
			cellular component organization
Cathepsin D	aspartic protease	aspartic-type endopeptidase activity	proteolysis	-	-
CTSD	aspartic protease
Dystroglycan	receptor	receptor activity	cell communication	-	-
DAG1			cell-matrix adhesion
Heat shock-related 70 kDa protein 2	Hsp70 family chaperone	-	immune system process	-	Apoptosis signaling pathway->Heat shock protein 70
HSPA2			protein folding
			protein complex assembly		Parkinson disease->Heat shock protein 70
			response to stress
			protein complex biogenesis
Lysozyme C	-	-	-	-	-
LYZ
ADP-ribosylation factor 3	small GTPase	GTPase activity	metabolic process	-	Huntington disease->ADP-ribosylation factor
ARF3		protein binding	cell communication
			intracellular protein transport		Integrin signalling pathway->ADP ribosylation factor 1
			vesicle-mediated transport
Antithrombin-III	serine protease inhibitor	serine-type peptidase activity	metabolic process	extracellular region	Blood coagulation->Antithrombin III
SERPINC1		peptidase inhibitor activity	regulation of biological process
			regulation of catalytic activity
TBC domain-containing protein kinase-like protein	hydrolase	hydrolase activity	metabolic process	-	-
TBCK	G-protein modulator	protein binding	cellular process
		small GTPase regulator activity	intracellular protein transport
			exocytosis
			regulation of catalytic activity
			cellular component organization
Deoxyribonuclease-2-alpha	endodeoxyribonuclease	endodeoxyribonuclease activity	apoptotic process	cell part	-
DNASE2	nuclease		nitrogen compound metabolic process
	hydrolase		catabolic process
			DNA catabolic process
			cellular process
			apoptotic process
			cellular component organization
Procollagen-lysine,2-oxoglutarate 5-dioxygenase 1	oxygenase	oxidoreductase activity	protein metabolic process	-	-
PLOD1			cellular process
			cell adhesion
Protein FAM3D	-	-	-	-	-
FAM3D
Cadherin-1	cell junction protein	binding	cellular process	plasma membrane	Alzheimer disease-presenilin pathway->E-cadherin C-terminal fragment
CDH1	cadherin		visual perception	cell part
			sensory perception of sound		Alzheimer disease-presenilin pathway->E-cadherin transmembrane fragment
			mesoderm development
			nervous system development		CCKR signaling map->E-cadherin
			heart development
			muscle organ development		Wnt signaling pathway->Cadherin
					CCKR signaling map->E-cadherin
					Alzheimer disease-presenilin pathway->E-cadherin N-terminal fragment
					Alzheimer disease-presenilin pathway->E-cadherin
					CCKR signaling map->E-cadherin
					Alzheimer disease-presenilin pathway->E-cadherin intracellular fragment
					Cadherin signaling pathway->Cadherin
Epidermal growth factor receptor	-	-	apoptotic process	-	Gonadotropin releasing hormone receptor pathway->EGFR
EGFR			cell proliferation
			cell-cell adhesion		EGF receptor signaling pathway->epidermal growth factor receptor
			apoptotic process
			nervous system development		Cadherin signaling pathway->Epidermal growth factor receptor
Phospholipase A2	phospholipase	phospholipase activity	phospholipid metabolic process	-	-
PLA2G1B			phospholipid metabolic process
			cell communication
Ubiquitin-conjugating enzyme E2 N	-	ligase activity	nitrogen compound metabolic process	organelle	Toll receptor signaling pathway->Ubc13
UBE2N		protein binding	DNA repair	intracellular
			cellular protein modification process		Ubiquitin proteasome pathway->Ubiquitin-conjugating enzyme E2
			cellular process
			response to stress
Rab GDP dissociation inhibitor beta	acyltransferase	transferase activity, transferring acyl groups	metabolic process	-	-
GDI2	G-protein modulator	protein binding	synaptic transmission
		small GTPase regulator activity	neurotransmitter secretion
			intracellular protein transport
			vesicle-mediated transport
			regulation of catalytic activity
Ubiquitin-40S ribosomal protein S27a	ribosomal protein	structural constituent of ribosome	proteolysis	-	-
RPS27A		nucleic acid binding
14-3-3 protein sigma	chaperone	-	cell cycle	-	EGF receptor signaling pathway->14-3-3
SFN			cell communication
					FGF signaling pathway->14-3-3
					p53 pathway->14-3-3 sigma
					p53 pathway->14-3-3
					Parkinson disease->14-3-3
Serum albumin	transfer/carrier protein	-	transport	-	-
ALB
Prominin-1	membrane traffic protein	-	intracellular protein transport	-	-
PROM1
Complement component C6	apolipoprotein	serine-type peptidase activity	complement activation	-	-
C6	receptor	metallopeptidase activity	proteolysis
	metalloprotease	receptor activity	cellular process
	serine protease	lipid transporter activity	blood coagulation
	metalloprotease		lipid transport
	serine protease
	complement component
	cell adhesion molecule
Fructose-bisphosphate aldolase A	-	-	-	-	Fructose galactose metabolism->Fructose bisphosphate aldolase
ALDOA
					Glycolysis->Aldolase
Gamma-enolase	lyase	lyase activity	glycolysis	-	Glycolysis->Enolase
ENO2			glycolysis
Procollagen-lysine,2-oxoglutarate 5-dioxygenase 3	oxygenase	oxidoreductase activity	protein metabolic process	-	-
PLOD3			cellular process
			cell adhesion
Putative N-acetylglucosamine-6-phosphate deacetylase	deacetylase	deacetylase activity	polysaccharide metabolic process	-	N-acetylglucosamine metabolism->N-acetylglucosamine-6-phosphate deacetylase
AMDHD2
Ras-related C3 botulinum toxin substrate 3	small GTPase	GTPase activity	metabolic process	-	FGF signaling pathway->Ras-related C3 botulinum toxin substrate
RAC3		protein binding	cell communication
			intracellular protein transport		Ras Pathway->Cell division cycle 42
			receptor-mediated endocytosis
					Axon guidance mediated by netrin->Ras-related C3 botulinum toxin substrate
					Axon guidance mediated by Slit/Robo->Cell division cycle 42
					Axon guidance mediated by Slit/Robo->Ras-related C3 botulinum toxin substrate
					EGF receptor signaling pathway->Ras-related C3 botulinum toxin substrate
					p38 MAPK pathway->cell division cycle 42
					p38 MAPK pathway->Ras-related C3 botulinum toxin substrate
					VEGF signaling pathway->Ras-related C3 botulinum toxin substrate
					Integrin signalling pathway->Ras-related C3 botulinum toxin substrate
					Cytoskeletal regulation by Rho GTPase->Cell division cycle 42
					Ras Pathway->Ras-related C3 botulinum toxin substrate
					B cell activation->Ras-related C3 botulinum toxin substrate
					T cell activation->Ras-related C3 botulinum toxin substrate
					Axon guidance mediated by netrin->Cell division cycle 42
					Cytoskeletal regulation by Rho GTPase->Ras-related C3 Botulinum toxin substrate 1
					Axon guidance mediated by semaphorins->Ras-related C3 botulinum toxin substrate
					Huntington disease->Ras-related C3 botulinum toxin substrate
Protein disulfide-isomerase A3	-	isomerase activity	protein folding	organelle	-
PDIA3			cellular process	cytoplasm
			response to stress
Peptidyl-prolyl cis-trans isomerase FKBP2	isomerase	isomerase activity	protein folding	nuclear outer membrane-endoplasmic reticulum membrane network	-
FKBP2	chaperone	binding	cellular protein modification process	endoplasmic reticulum
	calcium-binding protein		cellular process	cytoplasm
Chitinase-3-like protein 1	glycosidase	binding	-	-	-
CHI3L1
Carbonyl reductase [NADPH] 1	dehydrogenase	oxidoreductase activity	steroid metabolic process	-	-
CBR1	reductase		visual perception
			sensory perception
Glia-derived nexin	serine protease inhibitor	serine-type peptidase activity	metabolic process	extracellular region	-
SERPINE2		peptidase inhibitor activity	regulation of biological process
			regulation of catalytic activity
Hemoglobin subunit gamma-2	transfer/carrier protein	-	blood circulation	-	-
HBG2			transport
Transferrin receptor protein 1	receptor	receptor activity	ion transport	-	-
TFRC
D-dopachrome decarboxylase	cytokine	isomerase activity	macrophage activation	-	-
DDT	isomerase	cytokine activity	metabolic process
Collagen alpha-1(I) chain	transporter	receptor activity	macrophage activation	extracellular region	Integrin signalling pathway->Collagen
COL1A1	surfactant	extracellular matrix structural constituent	cellular process
	receptor	transmembrane transporter activity	blood circulation
	extracellular matrix structural protein		ectoderm development
	antibacterial response protein		mesoderm development
			anatomical structure morphogenesis
			response to stimulus
			intracellular protein transport
			receptor-mediated endocytosis
			regulation of liquid surface tension
Ras-related C3 botulinum toxin substrate 2	small GTPase	GTPase activity	metabolic process	-	FGF signaling pathway->Ras-related C3 botulinum toxin substrate
RAC2		protein binding	cell communication
			intracellular protein transport		Axon guidance mediated by netrin->Ras-related C3 botulinum toxin substrate
			receptor-mediated endocytosis
					Axon guidance mediated by Slit/Robo->Ras-related C3 botulinum toxin substrate
					EGF receptor signaling pathway->Ras-related C3 botulinum toxin substrate
					p38 MAPK pathway->Ras-related C3 botulinum toxin substrate
					VEGF signaling pathway->Ras-related C3 botulinum toxin substrate
					Integrin signalling pathway->Ras-related C3 botulinum toxin substrate
					Ras Pathway->Ras-related C3 botulinum toxin substrate
					B cell activation->Ras-related C3 botulinum toxin substrate
					T cell activation->Ras-related C3 botulinum toxin substrate
					Cytoskeletal regulation by Rho GTPase->Ras-related C3 Botulinum toxin substrate 1
					Axon guidance mediated by semaphorins->Ras-related C3 botulinum toxin substrate
					Huntington disease->Ras-related C3 botulinum toxin substrate
Antigen peptide transporter 1	ATP-binding cassette (ABC) transporter	pyrophosphatase activity	antigen processing and presentation	membrane	-
TAP1		transmembrane transporter activity	phosphate-containing compound metabolic process
			nitrogen compound metabolic process
			catabolic process
			nucleobase-containing compound metabolic process
			cellular process
			transport
			regulation of biological process
Peroxiredoxin-1	peroxidase	oxidoreductase activity	immune system process	-	-
PRDX1		peroxidase activity	metabolic process
Guanine deaminase	hydrolase	hydrolase activity	metabolic process	-	Purine metabolism->Guanine Deaminase
GDA
					Xanthine and guanine salvage pathway->Guanine deaminase
Claudin-4	tight junction	-	cellular process	plasma membrane	-
CLDN4				cell part
Elongation factor 2	translation elongation factor	GTPase activity	translation	-	-
EEF2	translation initiation factor	translation initiation factor activity	regulation of translation
	hydrolase	translation elongation factor activity
	G-protein	translation initiation factor activity
		translation elongation factor activity
		protein binding
		translation initiation factor activity
		translation elongation factor activity
SH3 and PX domain-containing protein 2A	-	-	respiratory electron transport chain	-	-
SH3PXD2A			cell communication
HLA class II histocompatibility antigen gamma chain	-	-	-	-	T cell activation->MHC-antigen
CD74
Phosphatidylinositol 3,4,5-trisphosphate 3-phosphatase and dual-specificity protein phosphatase PTEN	protein phosphatase	phosphoprotein phosphatase activity	phospholipid metabolic process	-	PI3 kinase pathway->phospatase and tensin homologue
PTEN	protein phosphatase	phosphoprotein phosphatase activity	phospholipid metabolic process
			protein phosphorylation		Hypoxia response via HIF activation->phospatase and tensin homologue
			cell cycle
					Insulin/IGF pathway-protein kinase B signaling cascade->Phosphatase and tensin homolog
					CCKR signaling map->PTEN
					p53 pathway feedback loops 2->phospatase and tensin homologue
					Inflammation mediated by chemokine and cytokine signaling pathway->Phosphatase and tensin homologue
					p53 pathway->phospatase and tensin homologue
					p53 pathway->Phosphatase and tensin homolog deleted on chromosome 10
					Insulin/IGF pathway-protein kinase B signaling cascade->phospatase and tensin homologue
					p53 pathway feedback loops 2->phospatase and tensin homologue
