# Supplementary material for: Marsupial tammar wallaby delivers milk bioactives to altricial pouch young to support lung development
Source: Mech Dev. 2016 Nov;142:22–9. doi: 10.1016/j.mod.2016.08.004 (PMC5161226; doi:10.1016/j.mod.2016.08.004)
Supplement: Supplementary Table S3 — Primer sequences used for mRNA quantification by RT-PCR. [file mmc3.xlsx]

## Sheet: Sheet1
Gene	Forward Primer sequence	Reverse Primer sequence
	5′-3′	5′-3′
BMP4	ACGAAGAACATCTGGAGAGCA	GTTCCCTATACAGGCGGAGC
Wnt11	TAGGGAGACAGGCCCTGAGAG	TGGTGGCTGACAGGTATTTGG
SFTPB	CACACCCAGGACCTCATGGAA	ACTGCTAACACAGACTTGGGG
HOPX	CCCATTCAAATGCACGGGGAC	CTCGGCGGAGATAAGGAGCA
AQP4	ACTGTGGCTATGGTCTGCAC	CCATGGACCGTGGTAACTCC
GUSB	TGTACTCACTTGAGGTGACCCT	GCTTGTTGACCCCGTGGAAA
18S	CATCACAGCCATCAAGGGT	TCTGCCTGTTAAGGAACCAGT
